# Supplementary material for: Genetic Correlation, Pleiotropy, and Molar Morphology in a Longitudinal Sample of Australian Twins and Families
Source: Genes (Basel). 2022 Jun 2;13(6):996. doi: 10.3390/genes13060996 (PMC9222655; doi:10.3390/genes13060996)
Supplement: Supplementary file 1 [file genes-13-00996-s001.zip]

Archive with 4 entries (4 files):
- Deciduous Morphology Data.csv
- Permanent Morphology Data.csv
- Table S1.pdf
- Table S2.pdf
