# Supplementary material for: Genetic Correlation, Pleiotropy, and Molar Morphology in a Longitudinal Sample of Australian Twins and Families
Source: Genes (Basel). 2022 Jun 2;13(6):996. doi: 10.3390/genes13060996 (PMC9222655; doi:10.3390/genes13060996)
Supplement: Supplementary file 1 [file genes-13-00996-s001.zip › Deciduous Morphology Data.csv]

id	sex	lxm1meta	lxm2meta	lxm1hypo	lxm2hypo	lxm2c5	lxm2ctrait	lxm2para	rxm1meta	rxm2meta	rxm1hypo	rxm2hypo	rxm2c5	rxm2ctrait	rxm2para	lnm2afov	lnm1cno	lnm2cno	lnm2dwrink	lnm1c5	lnm2c5	lnm1c6	lnm2c6	lnm2c7	lnm2dtcrest	rnm2afov	rnm1cno	rnm2cno	rnm2dwrink	rnm1c5	rnm2c5	rnm1c6	rnm2c6	rnm2c7	rnm2dtcrest	xm1metamax	xm1hypomax	xm2hypomax	xm2c5max	xm2ctraitmax	xm2paramax	nm2afovmax	nm1cnomax	nm2cnomax	nm2dwrinkmax	nm1c5max	nm2c5max	nm1c6max	nm2c6max
KP105	F	3	5	1	4	0	6	1	2	4	0	3		4	0	2	4	5	0	0	4	0	0	1	0	3	5	5	0	2	4	0	0	0	0	3	1	4	0	6	1	3	5	5	0	2	4	0	0
KP106	F	3	4	1	4		7	0	1	4	1	4	0	7	0	2	4	5	0	1	3	0	0	2	0	3	3	5	1	0		0	0	2	0	3	1	4	0	7	0	3	4	5	1	1	3	0	0
KP107	F	0	3	0	4	0	5	1	0	4	1	4	0	5	1	2	5	5	1	2	4	0	0	2	0	2	5	5	0	2	4	0	0	1	0	0	1	4	0	5	1	2	5	5	1	2	4	0	0
KP108	M	2	3	0	5	1	7	0	0	3	0	4	1	7	1		5	5		1	5	0	0	1	0	2	5	5	1	2	4	0	0	1	0	2	0	5	1	7	1	2	5	5	1	2	5	0	0
KP109	F	0	4	0	5	0	4	0	1	4	0	4	0	3	0	2	4	5	2	0	4	0	0	0	0	3	4	5	1	0	4	0	0	0	0	1	0	5	0	4	0	3	4	5	2	0	4	0	0
KP110	F	0	4	0	5	0	4	1	0	4	2	4	0	3	1	2	4	5	1	0	5	0	0	0	0	3	4	5	1	0	4	0	0	0	0	0	2	5	0	4	1	3	4	5	1	0	5	0	0
KP111	F	2	5	0	5	0	5	0	0	5	0	5	0	7	0	0	4	5	0	0	5	0	0	0	0	0	4	5	0	0	4	0	0	0	0	2	0	5	0	7	0	0	4	5	0	0	5	0	0
KP112	M	0	4	0	5	0	2	0	1	5	0	4	0	3	0	2	4	5	1	0	4	0	0	0	0	2	5	5	1	2	4	0	0	0	0	1	0	5	0	3	0	2	5	5	1	2	4	0	0
KP113	M	1	4	0	4	0	4	0	1	5	0	3			0	2	5	5	1	1		0	0	0	0		5	5	1	2	4	0	0	0	0	1	0	4	0	4	0	2	5	5	1	2	4	0	0
KP114	F		4		4	0	3	0		4				3	1			5			4		0	0	0			5	1				0	2	0			4	0	3	1			5	1		4		0
KP115	F	3	4	1	4	0	3	0	2	4	1	4	0	2	0	1	4	5	1	0	4	0	0	0	0	1	4	5	1	0	5	0	0	0	0	3	1	4	0	3	0	1	4	5	1	0	5	0	0
KP116	F	3	4	3	4	0	4	0	3	4	2	4	0	4	0	3	5	5	0		4	0	0	0	0	2	5	5	0	3	4	0	0	0	0	3	3	4	0	4	0	3	5	5	0	3	4	0	0
KP117	F	3	4	3	4	0	4	0	3	4	2	4	0	4	0	3	5	5	1	3	4	0	0	0	0	3	5	5	0	4	4	0	0	0	0	3	3	4	0	4	0	3	5	5	1	4	4	0	0
KP118	M		4		4	0	1	0		5		4	0	2	0			5			4	0	0	2			5	5			5	0	0	0	0			4	0	2	0		5	5			5	0	0
KP119	F		4	1	4	0	3	0		4	1	4	0	3	0	2		5			4		0	0	0		4	5		0	4	0	0	0	0		1	4	0	3	0	2	4	5		0	4	0	0
KP120	F	0	4		4	0	3	0	0	4	1	4	0	3	0	2		5	0		4		0	0	0	2	4	5	0	0	4	0	0	0	0	0	1	4	0	3	0	2	4	5	0	0	4	0	0
KP121	F	1	4	1	4	0	3	0	2	4	2	4	0	4	0	2	5	5	0	2	3	0	0	2	0	1	5	5	1	1	4	0	0	2	0	2	2	4	0	4	0	2	5	5	1	2	4	0	0
KP122	F	1	4	0	4	0	3		2	4	0	4	0	2	0	3	5	5	2	1	4	0	0	2	0	3	5	5	2	3	4	0	0	1	0	2	0	4	0	3	0	3	5	5	2	3	4	0	0
KP123	F	1	4	0	4	0	2	0	0	4	0	4	0	2	0	2	4	5	0	0	4	0	0	2	0	2	5	5	1	2	4	0	0	3	0	1	0	4	0	2	0	2	5	5	1	2	4	0	0
KP124	F	0	4	2	4	0	2	0	0	4	0	5	0	4	0	3	4	5	3	0	4	0	0	2	0	2	4	5	2	0	4	0	0	2	0	0	2	5	0	4	0	3	4	5	3	0	4	0	0
KP125	F	1	4	4	5	0	4	0	2	4	3	5	0	5	0	2	5	6	2	2	3	0	2	3	0	2	5	5	2	3	4	0	0	0	0	2	4	5	0	5	0	2	5	6	2	3	4	0	2
KP126	F	2	3	3	5	0	4	0	1	4	4	5	0	4	0	2	5	6	2		3	0	2	2			5	5	1	2	4	0	0	2		2	4	5	0	4	0	2	5	6	2	2	4	0	2
KP127	F		4		4	0	5	0																														4	0	5	0
KP128	F	2	3	0	5	0	7	0	1	4	0	5	0		0	2	4	5	0	0	4	0	0	2	0	2	4	5		0	4	0	0	2	0	2	0	5	0	7	0	2	4	5	0	0	4	0	0
KP131	M	0	3	0	4	0	7	0	1	3	0	4	0	5	0	2	4	5	0	0	4	0	0	1	0	2	4	5	0	0	4	0	0	1	0	0	0	4	0	7	0	2	4	5	0	0	4	0	0
KP132	F	2	4	2	3	0		0	2	4	2	3	0	5	0	2		5	0		4		0	2	0			5	0			0	0			2	2	3	0	5	0	2		5	0		4	0	0
KP133	M	2	4	2	4	0	4	0	0	4	3	4	0	5	0	2		5	0		4		0	1	0	3	3	5	0	0			0	1	0	2	3	4	0	5	0	3	3	5	0	0	4		0
KP134	M	2	4	1	4	0	4	0	0	4	1	4	0	4	0	2	4	5	2	0	4	0	0	3	0	2	5	5	2	3	4	0	0	2	0	2	1	4	0	4	0	2	5	5	2	3	4	0	0
KP135	F	3	4	2	4	0	7	0	3	4	1	5	0	6	0	3	5	5	2	3	4	0	0	0	0	2	5	5	1	3	4	0	0	0	0	3	2	5	0	7	0	3	5	5	2	3	4	0	0
KP136	M		4		3	0	5	0	2	4	1	4	0	5	0		5	5		2	3	0	0	2			5	5	1	3	4	0	0	2	0	2	1	4	0	5	0		5	5	1	3	4	0	0
KP137	F	2	4	0	4	0	2	0	1	4	1	4	0	2	1	3	4	5	2	0	4	0	0	0	0	3	4	5	1	0	4	0	0	0	0	2	1	4	0	2	1	3	4	5	2	0	4	0	0
KP138	F	2	4	0	4	0	2	0	1	4	0	4	0	2	0	2	4	5	2	0	4	0	0	0	0	3	4	5	1	0	4	0	0	0	1	2	0	4	0	2	0	3	4	5	2	0	4	0	0
KP139	M	1	5	0		0	2	0	2	5	0	5	0	3	0	2		6	2		3		1	2	0	2		6	1		3		2	2	1	2	0	5	0	3	0	2		6	2		3		2
KP140	M	0	4	1	4	0	6	0	1	5	1	4	0	6	0	2	5	5	1	2	4	0	0	2	0	2	4	5	0	0	4	0	0	2	0	0	1	4	0	6	0	2	5	5	1	2	4	0	0
KP141	F	2	4	1	4	0	2	0	2	5	1	4	0	6	0	2	5	5	2	3	4	0	0	2	0	3	5	6	3	3	4	0	1	2	0	2	1	4	0	6	0	3	5	6	3	3	4	0	1
KP142	F		4		4	0	2	0		4		4	0	6	0			5	1		4		0	0	0	2		5	0		4		0	1	0			4	0	6	0	2		5	1		4		0
KP143	M	2	3	1	4	0	4	0	3	4	1	4	0	4	0	2	5	5	2	2	4	0	0	2	0	1		5	1		4		0	1	0	3	1	4	0	4	0	2	5	5	2	2	4	0	0
KP144	M	3	3	0	4	0	3	0	2	4	1	3	0	4	0	1	4	5	2	0	4	0	0	0	0	2	4	5	0	0	4	0	0	0	0	3	1	4	0	4	0	2	4	5	2	0	4	0	0
KP145	M	2	4	2	4	0	3	0	1	4	2	4	0	4	0	3		5	2		4		0	2		2	5	5	2	1	4	0	0	2		2	2	4	0	4	0	3	5	5	2	1	4	0	0
KP146	F	3	3	0	5	1	3	0	2	4	2	4	0	4	0	2	4	5	1	0	4	0	0	0	0	2	4	5	2	0	3	0	0	0	0	3	2	5	1	4	0	2	4	5	2	0	4	0	0
KP150	F		3		4	0	6	0		4		4	0	4	0			6	2		4		1	0			4	5	2	0	4	0	0	0	0			4	0	6	0		4	6	2	0	4	0	1
KP154	F	2	3	1	4	0	6	0	2	4	0	4	1	6	0	2	5	5	1	3	4	0	0	2	0	2	5	5	1	3	4	0	0	2	0	2	1	4	1	6	0	2	5	5	1	3	4	0	0
KP155	F	0	3	0	4	0	2	0	1	3	0	3	1	2	0	2	5	5		2	4	0	0	2	0	1	4	5	1	0	4	0	0	2	0	1	0	4	1	2	0	2	5	5	1	2	4	0	0
KP156	M		3		4	0	4	0		3		4		2	0	2	4	5	1	0	4	0	0	3	0		4	5	1	0	4	0	0	3	0			4	0	4	0	2	4	5	1	0	4	0	0
KP157	M	2	3	0	4	0	4	0	2	3	0	3	0	4	0	2		5	1		4		0	2	0	2	4	5	1	0	4	0	0	0	0	2	0	4	0	4	0	2	4	5	1	0	4	0	0
KP158	M	2	3	0	4	0	4	0	2	3	0	3	4	2	0	2		5	2		4		0	2	0	2	4	5	2	0	4	0	0	2	0	2	0	4	4	4	0	2	4	5	2	0	4	0	0
KP159	F	1	4	0	4	0	7	0	0	3	1	4	0	7	0	2	4	5	1	0	4	0	0	2	0	3		5	2		4		0	3	0	1	1	4	0	7	0	3	4	5	2	0	4	0	0
KP160	F	3		0			3	0	2	4	0	3	0	4	0	2	4	5	0	0	4	0	0	0	0	3	4	5	0	0	4	0	0	0	0	3	0	3	0	4	0	3	4	5	0	0	4	0	0
KP161	F	2	3	0	4	0	6	0	2	3	0	3	0	6	0	3	4	5	0	0	4	0	0	1	0	3	4	5	0	0	4	0	0	0	0	2	0	4	0	6	0	3	4	5	0	0	4	0	0
KP162	M	2	4	0	2	0	3	0	2	3	0	2		4	0	2	4	5	0	0	4	0	0	0	0	3	4	5	0	0	4	0	0	0	0	2	0	2	0	4	0	3	4	5	0	0	4	0	0
KP163	M	0	3	0	4	0	3	0	0	3	0	3	0	2	0	2	5	5		1	4	0	0	2	0	2	4	5	1	0	4	0	0	2		0	0	4	0	3	0	2	5	5	1	1	4	0	0
KP164	M	0	4	0	4	0	2	0	0	0	3	4	0	2	1	2	5	5	1	1	4	0	0	2		2		5	1		4	0	0	2		0	3	4	0	2	1	2	5	5	1	1	4	0	0
KP165	F		3		4	1	3	1		3		4		3	1	2										2	4	5		0	4	0	0	1				4	1	3	1	2	4	5		0	4	0	0
KP166	M	0	3	0	2	0	5	0	2	3	0	3	0	5		2		5	0		4		0	1		2	4		0	0	4	0		0		2	0	3	0	5	0	2	4	5	0	0	4	0	0
KP167	M	2	3	0	2	0	5	0	2	2	0	1	0	7	0	2	4	5	0	0	4	0	0	2	0	2	4	5	0	0	3	0	0	0	0	2	0	2	0	7	0	2	4	5	0	0	4	0	0
KP168	F	2	3	0	3	0	4	0	2	4	0	4	0	4		2		5	1		3		0	2	0	2	4	5	2	0	3	0	0	0	0	2	0	4	0	4	0	2	4	5	2	0	3	0	0
KP169	F	3	4	0	4	0	3	0	2	3	0	3	0	2	0	2	5	5	1	3	4	0	0	2	0	2	5	5	1	2	4	0	0	0	0	3	0	4	0	3	0	2	5	5	1	3	4	0	0
KP170	F		4		3	0		0		4		4	0	2	0	2		5	1		4		0	0	0	2		5	1		4		0	0	0			4	0	2	0	2		5	1		4		0
KP171	F	2	4	0	3	0	3	0		3		2	0	2	0	2	5	5	1	1	4	0	0	0	0	2		5	1		3		0	0	0	2	0	3	0	3	0	2	5	5	1	1	4	0	0
KP173	M	1	3	0	4	0	3	0	0	3	0	4	1	4	0	3	4	5	1	0	4	0	0	0	0	2	4	5	1	0	4	0	0	0	0	1	0	4	1	4	0	3	4	5	1	0	4	0	0
KP174	M	2	3	0	4	0	4	0	1	3	0	4	0	3	0											2	5	5		3	4	0	0	0		2	0	4	0	4	0	2	5	5		3	4	0	0
KP175	F		3		4		3	0								3										3		5	0		4		0	1	0			4		3	0	3		5	0		4		0
KP176	F	2	3	1	4	0	1	0	2	3	0	4	0	1	0	2	4	5	1	0	4	0	0	0	0	2	4	5	0	0	4	0	0	2	1	2	1	4	0	1	0	2	4	5	1	0	4	0	0
KP177	F	0	3	0	4	0	7	0	2	3	2	4	0	7	0	1		5	1		4		0	2	0	2	4	5	0	0	4	0	0	2	1	2	2	4	0	7	0	2	4	5	1	0	4	0	0
KP178	M	0	4	0	4	0	4	0		4		4	0	3	0		6			1		4				2		6	1		3		2	3	1	0	0	4	0	4	0	2	6	6	1	1	3	4	2
KP179	M	0	4	2	4	0	3	0	2	3	1	4	0	3	0	2	5	5	2	2	4	0	0	2	0	2	4	5	2	0	4	0	0	3	0	2	2	4	0	3	0	2	5	5	2	2	4	0	0
KP180	M		5	2	4			0		4	1	4			0			5	2		3		0	3	0	2		5	1		4		0	4	1		2	4			0	2		5	2		4		0
KP181	M	0	3	0	4	0	4	0	2	4	1	4	0	4	0	2	5	5		2	4	0	0	3		2	4	5		0	3	0	0	2		2	1	4	0	4	0	2	5	5		2	4	0	0
KP182	F	0	4		4	0	2	0	0	3	0	4	0	4	0	3	5	5	2	3	4	0	0	3	0	2	5	5	1	3	4	0	0	3	0	0	0	4	0	4	0	3	5	5	2	3	4	0	0
KP183	M	1	3	2	4	0	2	0	2	4	0	4	0	1	0	2	5	5	2	0	4	0	0	0	0	2	5	5	1	1	4	0	0	0	0	2	2	4	0	2	0	2	5	5	2	1	4	0	0
KP184	M	0	3	0	4	0	2	0	1	4	0	4	0	2	0	3	5	5	1	2	5	0	0	0	0	3	5	5	2	1	5	0	0	0	0	1	0	4	0	2	0	3	5	5	2	2	5	0	0
KP185	M		3		4		2	0		3		4	0	1	0	3	5	5		2	4	0	0	2	0	2		5	2		4	0	0	2	0			4	0	2	0	3	5	5	2	2	4	0	0
KP186	M	0	3	0	3	0	4		0	3	1	3				2	5	5	1	2	4	0	0	0	0	2	5	5	1	1	4	0	0	0	0	0	1	3	0	4		2	5	5	1	2	4	0	0
KP187	M	0	3	0	3	0	4	0	0	3	0	3	0	4	0	2		5	1		4		0	0	0	2	4	5	1	0	3	0	0	0	0	0	0	3	0	4	0	2	4	5	1	0	4	0	0
KP188	M	0	4	0	3	0	4	0		3		4		4	0	1		5	0		4		0	0	0	2	5	5	1	1	4	0	0	0	0	0	0	4	0	4	0	2	5	5	1	1	4	0	0
KP189	M	2	3	1	4	0	3	0	0	4	0	4	0	3	0	3	5	5	0	3	4	0	0	1	0	2	4	5	1	0	4	0	0	0	1	2	1	4	0	3	0	3	5	5	1	3	4	0	0
KP190	M	2	4	1	4	0	3	0	1	3	0	3	0	2	0	3	5	5	1	3	4	0	0	0	0	3	5	5		2	4	0	0	0	1	2	1	4	0	3	0	3	5	5	1	3	4	0	0
KP191	F	0	3	3	4	0	3	0	0	4	2	4	0	2	0	3		5			4		0			3		5			4		0	0		0	3	4	0	3	0	3		5			4		0
KP192	M		4		4	0	5	0		4		4	0	5	0	3			0		4			0	1	3		5	0		4		0	0				4	0	5	0	3		5	0		4		0
KP193	F	2	4	1	4	1	7	0	2	4	1	3	0	6	0	3	5	5	1	1	4	0	0	2	0	3	5	5	1	2	4	0	0	2	0	2	1	4	1	7	0	3	5	5	1	2	4	0	0
KP194	F	2	4	0	3	0	6	0	2	3	0	4	0	6	0	3	4	5	1	0	4	0	0	0	0	2	4	5	1	0	3	0	0	0	0	2	0	4	0	6	0	3	4	5	1	0	4	0	0
KP195	M	0	4	0	4	0	2	0	1	3	0	3	0	2		2		5	1		4		0	0		2	4	5	1	0	4	0	0	0	0	1	0	4	0	2	0	2	4	5	1	0	4	0	0
KP196	M	0	3	0	4	0	4	0	0	4	0	4	0	6	0	2	4	5	1	0	4	0	0	0	0	2	5	5	1	2	3	0	0	0	0	0	0	4	0	6	0	2	5	5	1	2	4	0	0
KP197	F								2		0				1											2								0		2	0				1	2
KP200	M	3	4	0	3	0	3	0	2	3	0	4	0	3	0	2	4	5	2	0	4	0	0	0	0	2	5	5	1	2	4	0	0	0	0	3	0	4	0	3	0	2	5	5	2	2	4	0	0
KP201	M	1	4	0	4	0	3	0	0	2	2	4	0	2	0	2	5	5	2	3	4	0	0	0	0	2	4	5	2	0	4	0	0	0	0	1	2	4	0	3	0	2	5	5	2	3	4	0	0
KP202	F		3		3	0	2	0		4		4	0	3	0	1		5	0		3		0	0	0													4	0	3	0	1		5	0		3		0
KP203	M	2	3	0	3	0	2	0	2	4	0	4	0	2	0	2	5	5	1	3	4	0	0	2	0	1	5	5	1	2	4	0	0	0	0	2	0	4	0	2	0	2	5	5	1	3	4	0	0
KP204	M	2	4	0	4	0	1	0	2	3	0	3	0	2	0	2	5	5	1	1	4	0	0	2	0	3	5	5	1	2	4	0	0	2	0	2	0	4	0	2	0	3	5	5	1	2	4	0	0
KP205	M		3		4	0	2	1		3		4		2	0	3		5			4		0	2				5			4		0	1				4	0	2	1	3		5			4		0
KP206	M	0	3	0	3	0	3	0	0	4	0	3	0	5	0	3	5	5	1	2	4	0	0	2	0	3	5	5	1	2	4	0	0	2	0	0	0	3	0	5	0	3	5	5	1	2	4	0	0
KP207	M	0	3	0	3	0	4	0	0	4	0	4	0	4	0	3	5	5	1	2	4	0	0	0	0	3	5	5	1	2	4	0	0	2	0	0	0	4	0	4	0	3	5	5	1	2	4	0	0
KP208	M		3		4	0	3	0		3		4	0	4	0	2		5			4		0	1				5			4		0	2				4	0	4	0	2		5			4		0
KP209	F	2	4	2	4	0	4	0	1	3	2	4	0	7	0	1	5	5	1	3	4	0	0	2		2	4	5	2	0	4	0	0	2	0	2	2	4	0	7	0	2	5	5	2	3	4	0	0
KP210	F	0	4	1	4	0	7		0	3	2	4	0	7	0	2	5	5	2	3	4	0	0	2	0	2	5	5	2	3	4	0	0	2	0	0	2	4	0	7	0	2	5	5	2	3	4	0	0
KP211	M	1	5	0	4	0	5	0	1	4	1	4		5	0		5	5	1	3		0	0	2		2	4	5	1	0	4	0	0	0	0	1	1	4	0	5	0	2	5	5	1	3	4	0	0
KP212	F	0	3	0	3	0	3	0	0	2	0	3	1	2	0		4	5	0	0	4	0	0	3	0	2	4	5		0	4	0	0	2		0	0	3	1	3	0	2	4	5	0	0	4	0	0
KP213	F	2	3	0	4	0	3	0	2	3	0	4	1	2	0	2	4	5	0	0	4	0	0	0	0	2	4	5	1	0	4	0	0			2	0	4	1	3	0	2	4	5	1	0	4	0	0
KP214	M		3		4	0	3	0		3		3	0	3	0	2		5	1		3		0	1							4							4	0	3	0	2		5	1		4		0
KP219	M	0	4	0	4	0	5	0	2	4	0	3	0	5	0	2	5	5		2	4	0	0	2	0	3	5	5	0	2	4	0	0	0	0	2	0	4	0	5	0	3	5	5	0	2	4	0	0
KP220	M	1	4	0	4	0	4	0	0	3	0	4	0	3	0	2	5	5		3	4	0	0	2	0	2	5	5	0	1		0	0	3	0	1	0	4	0	4	0	2	5	5	0	3	4	0	0
KP222	F	0	4	0	5	0	4	0	1	4	0	4	0	5	0	2	4	5		0	4	0	0	2	0	2	4	5		0	4	0	0	2	0	1	0	5	0	5	0	2	4	5		0	4	0	0
KP223	F	0	3	0	5	0	4	0	1	4	0	5	0	4	0	2		5			4		0	2		2	4	5	0	0	4	0	0	2	0	1	0	5	0	4	0	2	4	5	0	0	4	0	0
KP224	M	0	4	0	5	0	7	0	0	4	0	5	0	7	0		5	5	0	3	5	0	0	2		2		5	1		5		0	0	0	0	0	5	0	7	0	2	5	5	1	3	5	0	0
KP225	M	1	5	0	4	0	3	0	2	4	0	4	0	2	0		4	5		0	5	0	0	0		2	4	5	0	0	5	0	0	0	0	2	0	4	0	3	0	2	4	5	0	0	5	0	0
KP226	M	0	5	0	4	0	7	0	0	4	0	4	0	7	0	1	4	5	1	0	4	0	0	0	0	2	4	5	1	0	5	0	0	0		0	0	4	0	7	0	2	4	5	1	0	5	0	0
KP227	F	0	3	2	4	3	6	0	0	4	0	4	1	4	0	2	5	5	1	1	4	0	0	0	0	2	4	5	1	0	4	0	0	2		0	2	4	3	6	0	2	5	5	1	1	4	0	0
KP228	M	1	4	1	4	0	3	0	2	3	1	3	0	3	0	2	5	5	0	2	4	0	0	0		2	6		0	1	4	4			1	2	1	4	0	3	0	2	6	5	0	2	4	4	0
KP229	M	2	4	2	4	0	4	0	1	3	2	4		7	0	3	6	6	2	1	3	3	2	2	1	3	5	6	2	2	3	0	2	2	1	2	2	4	0	7	0	3	6	6	2	2	3	3	2
KP230	M	1	3	2	4	2	6	0		4	2	4	0	4	0	2		6	3		4		1	2	0	2		6	1		4		2	2	1	1	2	4	2	6	0	2		6	3		4		2
KP231	F	2	4	0	4	0	4	0	2	3	0	3	0	5	0	2	4	5		0	4	0	0	0		3	4	5	0	0	4	0	0	0	0	2	0	4	0	5	0	3	4	5	0	0	4	0	0
KP232	F	2	4	0	4	1	4	0	2	3	0	4	0	5	0	2	4	5	0	0	4	0	0	0		3	5	5	0	2	4	0	0	0	0	2	0	4	1	5	0	3	5	5	0	2	4	0	0
KP233	M	0	4	0	4		3	1	0	4	0	4	0	3	0	2	4	5	0	0	4	0	0	2		2	4	5	1	0	4	0	0	2	0	0	0	4	0	3	1	2	4	5	1	0	4	0	0
KP235	F	1	3	0	4		5	0	1	4	0	4	0	3	0	2	5	5	2	2	4	0	0	0	0	2	5	5	1	1	3	0	0	0		1	0	4	0	5	0	2	5	5	2	2	4	0	0
KP236	F	1	4	0	4	0	5	0	2	4	0	3	0	6	0	3	4	5	0	0	3	0	0	2		2	5	5	1	1	3	0	0	0	0	2	0	4	0	6	0	3	5	5	1	1	3	0	0
KP237	M	2	4	0	4	0	3	0		4		4	0	4	0	2		5	1		4	0	0	0	0		5	5	0	3	4	0	0	2	0	2	0	4	0	4	0	2	5	5	1	3	4	0	0
KP238	F	1	2	1	4	1	4	0	1	3	1	4	0	6	0	2	5	5	0	3	4	0	0	3	0	2	4	5		0	0	0	1	0	0	1	1	4	1	6	0	2	5	5	0	3	4	0	1
KP239	F	0	4	1	4	0	3	0	0	3	1	4	0	4	0	2	4	5	0	0	5	0	0	0	0	2	4	5	0	0	4	0	0	0		0	1	4	0	4	0	2	4	5	0	0	5	0	0
KP240	F	0	4	0	4	0	3	0	0	4	0	4	0	4	0	2	5	5		3	4	0	0	2			4	5	0	0	4	0	0	0	0	0	0	4	0	4	0	2	5	5	0	3	4	0	0
KP241	F	0	4	0	4	0	3	0	0	3	0	4	0	2	0	1	4	5	0	0	3	0	0	2		2	4	5		0	4	0	0	2		0	0	4	0	3	0	2	4	5	0	0	4	0	0
KP242	F	2	4	1	4	0	5	0	3	4	1	4	0	7	0	2	5	5	1	3	4	0	0	2	0	2	5	5	2	3	5	0	0	2	0	3	1	4	0	7	0	2	5	5	2	3	5	0	0
KP243	M	2	4	0	4	0	0	0	1	4	0	4	0		0	2	5	5	1	2	5	0	0	0		2	4	5	1	0	5	0	0	0	0	2	0	4	0	0	0	2	5	5	1	2	5	0	0
KP244	F	0	4	1	5	0	4	2	0	3	1	4	0	5	2	2		5	0		4		0	1		2	5	5	0	3	4	0	0	1	0	0	1	5	0	5	2	2	5	5	0	3	4	0	0
KP245	F	0	4	0	4	0	3	0	0	4	0	3	0		0	2	4	5	1	0	4	0	0	1	0	2	4	5	2	0	4	0	0	1	0	0	0	4	0	3	0	2	4	5	2	0	4	0	0
KP246	F	0	4	0	3	0	2	0	0	4	0	3	0	1	0	2	4	5	1	0	4	0	0	0	0	2	4	5	2	0	4	0	0	1	0	0	0	3	0	2	0	2	4	5	2	0	4	0	0
KP247	F	1	4	0	4	0	2	0	0	3	0	4	0	2	0		4	5		0	4	0	0	0	0	4	4	5		0	4	0	0	2		1	0	4	0	2	0	4	4	5		0	4	0	0
KP249	M	2	3	2	4	0	4	0	2	5	1	3	0	4	0	1	5	5	0	1	4	0	0	0	0	0	5			2	4	0		0	0	2	2	4	0	4	0	1	5	5	0	2	4	0	0
KP250	F	3	4	2	4	2	4	0	3	4	2	3		5	0	1	5	5	2	2	4	1	0	0	0	2	5	5	0	2		0	0	0	0	3	2	4	2	5	0	2	5	5	2	2	4	1	0
KP251	M	2	2	0	4	0	6	1	2	3	0	4	1	6	0	1	5	5	0	2	4	0	0	0	0	2	5	5	0	1	4	0	0	0	0	2	0	4	1	6	1	2	5	5	0	2	4	0	0
KP252	F	0	3	2	4	1	5	0	0	3	0			5	0	1	4	6		0	3	0	2	1			4	6	2	0	3	0	2	1		0	2	4	1	5	0	1	4	6	2	0	3	0	2
KP253	F	0	3	0	4			0	0	4	0	4		5	0	1	4	6	3	0	3	0	2	1	0	2	4	6	0	0	4	0	2	1	0	0	0	4		5	0	2	4	6	3	0	4	0	2
KP254	F		4		4	0	4	0	0	4	0	4	0	4	0	1		5	1		4		0	0	0	2		5	2		4		0	1	0	0	0	4	0	4	0	2		5	2		4		0
KP255	F	0	3	0	4	0	1		2	4	0	4		5		2		5	2		4	0	0	2	0	3		5	1	2	4		0	2	0	2	0	4	0	5		3		5	2	2	4	0	0
KP256	M	0	4	0	3	0	5	0	0	4	0	3		6	0	2	5	5	2	2	4	0	0	0	0	2	5	5	1	1	3	0	0	1	0	0	0	3	0	6	0	2	5	5	2	2	4	0	0
KP257	M	0	4	1	3		5	0	0	4	0	3	0	6	0	2	5	5	2	2	4	0	0	0		2	5	5	0	1	3	0	0	2	0	0	1	3	0	6	0	2	5	5	2	2	4	0	0
KP259	F															2	4	5	0	0	3	0	0	0	0	2		5	0		3	0	0	0	0							2	4	5	0	0	3	0	0
KP260	F	2	4	0	4	0	5	0	2	4	0	3	0	5	1	2	4	5	0	0	4	0	0	0	0		4	5	0	0	4	0	0	0	0	2	0	4	0	5	1	2	4	5	0	0	4	0	0
KP261	F
KP263	F	0	3	0	4	2	3	0	2	2	1	4	2	4	0	2	4	5	0	0	4	0	0	0	0		4	5		0	4	0	0	0		2	1	4	2	4	0	2	4	5	0	0	4	0	0
KP264	F	0	4	0	4	3	4	0	0	4	1	4	3	3	0	2	4	5		0	4	0	0	0	0	2	4	5	1	0	4	0	0	0	0	0	1	4	3	4	0	2	4	5	1	0	4	0	0
KP265	M															2	5	5	0	1	4	0	0	0	0			5	0		4		0	0								2	5	5	0	1	4	0	0
KP266	M	2	4	1	4		4		3	4	1	5	0	6	0	2	5	5	2	1	4	0	0	2	0	3	4	5	0	0	4	0	0	2	0	3	1	5	0	6	0	3	5	5	2	1	4	0	0
KP267	M	0	4	0	3	0	2	0	0	4	0	4	0	3	0	2	4	5	1	0	4	0	0	0	0	2	4	5	1	0	4	0	0	0	0	0	0	4	0	3	0	2	4	5	1	0	4	0	0
KP269	F	0	4	0	4	0	2		0	4	0	4	0		0	2	4	5	2	0	4	0	0	2	0		4	5	1	0	3	0	0	2	0	0	0	4	0	2	0	2	4	5	2	0	4	0	0
KP270	F	0	4	0	4	0	3	0	0	4	0	4	0		0	2	4	5	2	0	4	0	0	2	0	2	4	5	2	0	3	0	0	2	0	0	0	4	0	3	0	2	4	5	2	0	4	0	0
KP271	M		4		5	0	2	1		3		4	0		0	1		5	0		3		0		0			5	0		4		0	2	0			5	0	2	1	1		5	0		4		0
KP272	M	0	4	0	3	0	2	0	0	4	0	3	0	1	0			5	0		4		0	0		1	5	5	0	1	3	0	0	0	0	0	0	3	0	2	0	1	5	5	0	1	4	0	0
KP273	M	0	4	0	4	0	4	0	0	4	0	4	0	3	1	1	5	5		1	4	0	0		0	2	5	5	2	1	4	0	0	2	0	0	0	4	0	4	1	2	5	5	2	1	4	0	0
KP274	F	0	4	0	3	0	3	1	0	4	0	1	0	5	1	2	4	5	0	0	4	0	0	0			4	5	0	0	4	0	0	0		0	0	3	0	5	1	2	4	5	0	0	4	0	0
KP275	F	0	4	0	4	0	4	1	2	4	0	4	0	4	1		4	5	0	0	4	0	0	0		1	4	5	0	0	4	0	0	0		2	0	4	0	4	1	1	4	5	0	0	4	0	0
KP276	M	0	5	0	4	3	4	0	0	4	0	3	4	3	0		4	5	2	0	4	0	0	0		3	4	5	2	0	4	0	0	0		0	0	4	4	4	0	3	4	5	2	0	4	0	0
KP277	F		4		4		5	0		4		4	0	5	0	3	4	5	2	0	4	0	0	0	0			5	0		4		0	0	0			4	0	5	0	3	4	5	2	0	4	0	0
KP278	F	0	4	0	3		3	0	0	4	0	4	0	4	0	1	4	5	1	0	4	0	0	0	0	2	5	5	1	2	4	0	0	1	0	0	0	4	0	4	0	2	5	5	1	2	4	0	0
KP279	F	0	4	0	4	1	3	0	0	4	0	4	1		0	2	4	5	2	0	4	0	0	2	0	2	4	6	2	0	3	0	1	1	0	0	0	4	1	3	0	2	4	6	2	0	4	0	1
KP280	M		4		4		2	0										5			4		0	0	0			5			4		0	0	0			4		2	0			5			4		0
KP281	M		4		4	0	3	0																														4	0	3	0
KP282	F																	5			4		0					5			4		0											5			4		0
KP286	F	0	3	0	3	0	3	0	0	4	0	4	1	2	1	2	4	5	3	0	4	0	0	3	0	1		5	0		3		0	2	0	0	0	4	1	3	1	2	4	5	3	0	4	0	0
KP287	F	1	3	2	4		6	0		4	1	4	0		0	0	5	5		2	4	0	0		0	1			0		3	0		0	0	1	2	4	0	6	0	1	5	5	0	2	4	0	0
KP288	F	0	4	0	4	0	3	0	0	4	1	4	0		0	2	5	5	2	2	5	0	0		0	2	5	5		3	4	0	0	4		0	1	4	0	3	0	2	5	5	2	3	5	0	0
KP289	F	0	4	0	4	0	3	0	0	4	0	4	0	1	0	2	5	5	2	3	5	0	0	2	0	3	5	5	1	3	5	0	0	3	0	0	0	4	0	3	0	3	5	5	2	3	5	0	0
KP290	M	0	3	0	4	0		0	0	4	0	4	0		2	2		7	1		2		3	2	0	3		7	2		2		4	2	0	0	0	4	0		2	3		7	2		2		4
KP291	M	0	4	1	4	0	5	2	0	4	1	4	0	5	0		5	5		2	4	0	0	3			5	5		2	4	0	0	3		0	1	4	0	5	2		5	5		2	4	0	0
KP292	M	0	4	0	4	0	4		0	5	1	4		5	2	2	5	5	3	2	4	0	0	3	0		5	5	2	2	4	0	0	3	0	0	1	4	0	5	2	2	5	5	3	2	4	0	0
KP293	M																											5			4		0	2	1									5			4		0
KP294	F	0	3	0	3	0	6	0	0	4	0	2		5	0		5	5		3	4	0	0	0	0		5	5	0	2	4	0	0	0	0	0	0	3	0	6	0		5	5	0	3	4	0	0
KP295	F	0	3	0	3	0		0	1	3	0	3		5	0	2	5			2		0	0			2	5	5	0	2	4	0	0	2	1	1	0	3	0	5	0	2	5	5	0	2	4	0	0
KP296	F	0	4	0	4	1	3	0	0	3	0	3	0	2	0		4	5		0	4	0	0	0		1	5	5	0	3	3	0	0	0		0	0	4	1	3	0	1	5	5	0	3	4	0	0
KP297	F	2	3	0	4	0	1	0	0		0		0	1	0	2	4	5	2	0	4	0	0	0			5	5	0	2	4	0	0	0	0	2	0	4	0	1	0	2	5	5	2	2	4	0	0
KP298	M															2		5	1		4		0	1	0			5	1		3		0	2	0							2		5	1		4		0
KP299	M															2		5	1		3		0	2	0	3		5	1		4		0	2	0							3		5	1		4		0
KP300	M	0	3	2	4		3			3		4		7	2	2	4	5	1	0	4	0	0	2	0	2	4	5	1	0	4	0	0	2	0	0	2	4		7	2	2	4	5	1	0	4	0	0
KP301	F	2	4	1	4	0	3	0	2	4	1	4	0	5	0	3	4	5	1	0	4	0	0	1		3	4	5	1	0	4	0	0	1	1	2	1	4	0	5	0	3	4	5	1	0	4	0	0
KP302	F	3	4	1	4	0	5	0	0	4		4	0		0	2	4	5	1	0	4	0	0	1	0	3		5	1		4	0	0	1	1	3	1	4	0	5	0	3	4	5	1	0	4	0	0
KP304	M	2	4		3	0		2	3	4	1	2	0	5		3	4	5	1	0	4	0	0	0	0	2	4	5	0	0	4	0	0	0	0	3	1	3	0	5	2	3	4	5	1	0	4	0	0
KP305	F	0	3	0	4	0	4	0		3	0	3	0	5		1		5	1		4	0	0	0	0	1	4	5		0	4	0	0	0	0	0	0	4	0	5	0	1	4	5	1	0	4	0	0
KP306	M		4		4	0	5	1		4		4	0	4	1	2	5	5	2	2	4	0	0	2	0	2		5	2		4		0	2	0			4	0	5	1	2	5	5	2	2	4	0	0
KP307	M	3	4	0	4	0	4	4				4		5	0	2	5	5	2	3	4	0	0	3	0	2	5	5	2	3	4	0	0	2	0	3	0	4	0	5	4	2	5	5	2	3	4	0	0
KP309	M	2	4	0	4	0	3	0		4	0	4	0	2	0	3	4	5	0	0	4	0	0		0	2	5	5	1	1	4	0	0		0	2	0	4	0	3	0	3	5	5	1	1	4	0	0
KP310A	M	2	4	0	4	0	2	0		4	0	4	0	3	0	3	5	5	0	1	4	0	0	0	0	2	4	5	0	0	4	0	0		0	2	0	4	0	3	0	3	5	5	0	1	4	0	0
KP312	F	2		1				0	2		2			4	0	2	5	5	0	2	3	0	0	0	0	3	5	5	0	2	3	0	0	0	1	2	2			4	0	3	5	5	0	2	3	0	0
KP313	F	2	4	1	3	0	4	0	2		1			5		2	4		1	0		0		2	1	3	4			0		0		2		2	1	3	0	5	0	3	4		1	0		0
KP314	F															2		5	2		4		0	0	0	2		5			3		0	0	0							2		5	2		4		0
KP315	M	2	5	3	3		3	0	2	5	2	4	0	3	0			5	1		5		0	0	0			5	0		4		0	0	0	2	3	4	0	3	0			5	1		5		0
KP316	M	2	4	2	4	0	3	0	2	5	3	4	0	3	0	3		5			4		0	0	0	2		5	1		4		0	0	0	2	3	4	0	3	0	3		5	1		4		0
KP318	M	0	3	0	4	0	4	0	0	3	0	4	0	4		2	5	5	1	2	4	0	0	0	0	2	5	5	0	2	3	0	0	0	0	0	0	4	0	4	0	2	5	5	1	2	4	0	0
KP319	M		3	0	4	0	4	0	0	4	0	4	0		0	1	5	5	0	2	4	0	0		0	2	5	5	0	2	3	0	0	0	0	0	0	4	0	4	0	2	5	5	0	2	4	0	0
KP320	F		3		4	0	4	0	0	3		4	0	4	0	2	4	5	2	0	4	0	0	2	0	2	4	5	1	0	3	0	0	3	0	0		4	0	4	0	2	4	5	2	0	4	0	0
KP321	F		4		5	0	1		0	4	0	5	0	3	0	2	4	5	0	0		0		0	0	2	4		0	0		0		0	0	0	0	5	0	3	0	2	4	5	0	0		0
KP322	F	0	4	1	4	0		0		3		4	0	5		2	4	5	0	0	4	0	0	2	0	2	4	5	0	0	4	0	0	2	0	0	1	4	0	5	0	2	4	5	0	0	4	0	0
KP323	M		4		3	0	4	0	0	4	0	3		4	0	2	5	5	0	2	4	0	0	0		2	6	5	1	1	4	2	0	2	1	0	0	3	0	4	0	2	6	5	1	2	4	2	0
KP324	F		4	0	2	0	3	0	3	4	0	1	0	2	0	3		5	0		4		0	0	0	3	4	5	0	0	4	0	0	0	0	3	0	2	0	3	0	3	4	5	0	0	4	0	0
KP325	F	2	4	0	2	0	5	0	1	3	0	1	0	5	0	2	4	5	0	0	4	0	0	0	0	2		5	0		4		0	0	0	2	0	2	0	5	0	2	4	5	0	0	4	0	0
KP327	F	1	3	2	4	0	6	0		4	2	4	0	6	0	2	4	5	0	0	4	0	0	0	0	2	4	5		0	4	0	0	0	0	1	2	4	0	6	0	2	4	5	0	0	4	0	0
KP328	F	0	4	0	4	0	4	0	0	4	0	4	0	4	0	2	4	5	0	0	4	0	0	0	0	2	4	5	0	0	3	0	0	0	0	0	0	4	0	4	0	2	4	5	0	0	4	0	0
KP331	M		4	1	4	3	6	0		4	1	4	4	7	0	3	5	5	2	1	4	0	0	2		3	5	5	2	2	4	0	0	2			1	4	4	7	0	3	5	5	2	2	4	0	0
KP332	M	1	3	1	5	3	6				1	5	4	7		4	5	5	2	3	4	0	0		1	3	5	5	2	2	4	0	0	2		1	1	5	4	7		4	5	5	2	3	4	0	0
KP333	F		4		5	0	7	0	0	2	0	5	4	7		2	4	5		0	4	0	0	2	0	3		5	2		5		0	2	0	0	0	5	4	7	0	3	4	5	2	0	5	0	0
KP440	M		5		2	0	2	0		5		1		2	0			5					0	0										0				2	0	2	0			5					0
KP441	M		4		2	0	7	0		5		2		5	0	1		5	0		2		0	0	0			5	0		3		0	0	0			2	0	7	0	1		5	0		3		0
KP443	M		4		5	0	5	1		4		4	0		1			5			4		0	1														5	0	5	1			5			4		0
KP444	M		4		4	0	2	1		5		4	0	3	1	2		5	2		4		0	0	0	2		5	2		4		0	1				4	0	3	1	2		5	2		4		0
KP448	F		4		4	0	3	1		4		4	1	4	1			5			5		0	0														4	1	4	1			5			5		0
KP449	F		4		5	0	4	0	2	5	0	4		3	0			5			4		0	0							4			0		2	0	5	0	4	0			5			4		0
KP453	M	0	4	0	4	0	2	0	0	5	0	4	0	3	0	2	5	5	2	3	5	0	0	0	0	2	5	5	2	2	5	0	0	0	0	0	0	4	0	3	0	2	5	5	2	3	5	0	0
KP454	M	0	4	0	4	0	2	0	0	5	0	4	0	2	0	3	5	5	2	2	4	0	0	0	0	2	5	5	2	2	4	0	0	0	0	0	0	4	0	2	0	3	5	5	2	2	4	0	0
KP457	M		4		4	0	2	0		4		4	0	3	0	2	4	5	2	0	4	0	0	0	0	2	4	5	1	0	3	0	0	1	0			4	0	3	0	2	4	5	2	0	4	0	0
KP458	F	0	4	0	4	0	2	0	0	4	0	3		3	1	3		5	1		5		0	2	0	4		5			4		0	2	0	0	0	4	0	3	1	4		5	1		5		0
KP459	F	0	4	0		0	3		0	4	0	3	0	2	1	2		5	0		4		0	2	0	2		5	0		4		0	2	0	0	0	3	0	3	1	2		5	0		4		0
KP460	F	0	4	0	3	0	3	0	1	4	0	3		3	0	2			0	1	5	0	0		0	2	5	5	0	1	5	0	0	2	0	1	0	3	0	3	0	2	5	5	0	1	5	0	0
KP461	F	0	4	1	3	0	5	2	0	4	0	2	0	5			4	5	2	0	4	0	0	2	0	3	4	5	2	0	4	0	0	2	0	0	1	3	0	5	2	3	4	5	2	0	4	0	0
KP462	F		4		3	0	5	2	0	4	1	2	0	5	2			5	1		4	0	0	2	0		4	5	2	0	4	0	0	2	0	0	1	3	0	5	2		4	5	2	0	4	0	0
KP463	M	2	3	0	3	0		0	2	4	1	3	0	6	0	2	4	5	1	0	4	0	0	1	0	2	4	5	2	0	4	0	0	2	0	2	1	3	0	6	0	2	4	5	2	0	4	0	0
KP464	F	1	3	1	3	0	6	0	0	3	0	3	0		0	2	4	5	2	0	4	0	0	2	0	2	4	5	2	0	4	0	0	2	0	1	1	3	0	6	0	2	4	5	2	0	4	0	0
KP465	M	0	4	0	4	0	6	1	3	4	0	4			0	2	4	5	2	0	4	0	0	2	0	2	4	5	2	0	4	0	0	2	0	3	0	4	0	6	1	2	4	5	2	0	4	0	0
KP467	M	0	3	1	4		5	1	0	4	0	4	0	5	1	2	5	5	2	1	4	0	0	2	0	2	4	5	1	0	4	0	0	2	0	0	1	4	0	5	1	2	5	5	2	1	4	0	0
KP468	M	0	4	0	4	0	5	1	0	4	0	4	0	5	1	2		5	0		4		0	2	0	2		5	1		4		0		0	0	0	4	0	5	1	2		5	1		4		0
KP470	F	0	4	0	5		7	1	0	5	1	4	0	6	0	2	5	5	0	2	4	0	0	2	0	2	5	5	0	2	4	0	0	2	0	0	1	5	0	7	1	2	5	5	0	2	4	0	0
KP472	F	2	4	1	3	0	4	0	3	5	1	4	0	4	0	2	4	5		0	4	0	0	3		2	4	5	1	0	4	0	0	2	1	3	1	4	0	4	0	2	4	5	1	0	4	0	0
KP473	F	2	4	1	4	0	6	0	1	5	2	4	0	5	0	3	4	5	2	0	4	0	0	2	0	2	4	5	1	0	4	0	0	2	0	2	2	4	0	6	0	3	4	5	2	0	4	0	0
KP476	F	0	4	0	2	0	6	0	0	3	0	1	0	6	0	1	4	5	0	0	5	0	0	1	0		4	5		0	4	0	0	0		0	0	2	0	6	0	1	4	5	0	0	5	0	0
KP477	F		4		4	0	5	0		3		4	0	4	2											3		5	2		4		0	2	0			4	0	5	2	3		5	2		4		0
KP478	M	0	4	0	2	0	6	0	0	4	0	2	0	4	0	2	4	5	0	0	4	0	0	1		3	4	5	0	0	4	0	0	1	0	0	0	2	0	6	0	3	4	5	0	0	4	0	0
KP479	F	2	3	0	3	1	4	0	0	4	0	3		6	0	3	4	5	0	0	4	0	0	3		2	4	5	0	0	5	0	0	2	0	2	0	3	1	6	0	3	4	5	0	0	5	0	0
KP482	M	2	4	3	6	1	7	2	3	6	3	6	0	7	2	2		5	2		4	0	0	0	1			5	2		4		0	0	1	3	3	6	1	7	2	2		5	2		4	0	0
KP483	F		4		5		6	2	2	4	2	4	0	7	2	2		5	1		4		0	0		2		5	0		4	0	0	0		2	2	5	0	7	2	2		5	1		4	0	0
KP484	M	0	5	1	4	0	4		0	5	1	4	0	4	0	2	4	5	0	0	4	0	0	1				5			4	0	0	1	0	0	1	4	0	4	0	2	4	5	0	0	4	0	0
KP485	M	0	5	1	4	0	4		0	5		3	0	6	0	2	4	5	0	0	4	0	0	2	0		4	5		0	4	0	0	2		0	1	4	0	6	0	2	4	5	0	0	4	0	0
KP486	F	0	4	0	4	0	5		0	5	1	4	0	4	0	2		5			4		0	2		2		6			3		2			0	1	4	0	5	0	2		6			4		2
KP487	M	0	5	0			4	0	0	4	0	5		6	0			5	0		4		0	2		2		5	0		4		0	0	0	0	0	5		6	0	2		5	0		4		0
KP488	M		4		5	0	4	2		4		4	1	4		2		5			4		0	2		3		5	1		4		0	2	0			5	1	4	2	3		5	1		4		0
KP489	M	0	5	0	4		7	2	0	4	0	5		7	1	2		5			4		0	2		2								2		0	0	5		7	2	2		5			4		0
KP490	F	1	3	0	5		5	1		4		4	0	4	1	2	4	5	0	0	4	0	0	0	0	2	4	5	0	0	3	0	0	2	0	1	0	5	0	5	1	2	4	5	0	0	4	0	0
KP491	F	0	4	1	4	0	7		0	3	0	5	0	7	0	2	4	5	0	0	4	0	0	2	0	2	4	5	0	0	4	0		2	0	0	1	5	0	7	0	2	4	5	0	0	4	0	0
KP492	F	0	4	1	5	0	7	1	0	4		5	0	7	0	2	5	5	2	3	4	0	0	0	0		5	5	2	3	4	0	0	0	0	0	1	5	0	7	1	2	5	5	2	3	4	0	0
KP493	F	0	3	0	4	1	7	1	0	4	1	4	0	7	0	2	5	5	2	3	4	0	0	0	0	2	5	5	3	3	4	0	0	0	0	0	1	4	1	7	1	2	5	5	3	3	4	0	0
KP495	F	0	4	0	4	0	3	0	0	4	0	3	0	3	0	2	4	5	1	0	4	0	0	2	0	3	4	5	1	0	4	0	0	2	0	0	0	4	0	3	0	3	4	5	1	0	4	0	0
KP496	F	0	5	0	3	0	3	0		4	0	4	0	3	0	2	4	5	1	0	4	0	0	2	0	2	4	5	1	0	4	0	0	2	0	0	0	4	0	3	0	2	4	5	1	0	4	0	0
KP499	F				3	0		0																														3	0		0
KP500	F	2	5	0	4	0	3	0	0	4	1	4	0	2	0	2	4	6	2	0	4	0	1	1	0	2	4	6	2	0	3	0	2	2	0	2	1	4	0	3	0	2	4	6	2	0	4	0	2
KP501	F		4		4	0	5	1	0	5	1	4	1	3	0	2		6	2		4	0	1	2	0	2	4	6	2	0	3	0	2	2	0	0	1	4	1	5	1	2	4	6	2	0	4	0	2
KP503	F	0	4	0	4	0	3	0	0	4	0	3	0	2	0	2	5	5	0	1	4	0	0	0	0	2	4	5	0	0	4	0	0	1	0	0	0	4	0	3	0	2	5	5	0	1	4	0	0
KP504	F	0	4	0	4	0	3	0	0	4	0	3		2	0	2	4	5	1	0	4	0	0	0	0	2	4	5	0	0	4	0	0	0	0	0	0	4	0	3	0	2	4	5	1	0	4	0	0
KP505	M
KP506	F	0	3	1	4		6	2	0	4	1	4	0	7	1	2	4	5	2	0	4	0	0	2	0	2	4	5		0	4	0	0	2	0	0	1	4	0	7	2	2	4	5	2	0	4	0	0
KP507	F	0	4	1	4		7	1	0	3	1	4	0	6	1	2	4	5	2	0	4	0	0	2	0	2	4	5	2	0	4	0	0	2	0	0	1	4	0	7	1	2	4	5	2	0	4	0	0
KP510	M	0	4	1	3	0	7	1	0	4	1	4		7			4	5	1	0	4	0	0	0	0	2	4	5	2	0	3	0	0	0	0	0	1	4	0	7	1	2	4	5	2	0	4	0	0
KP511	M	0	4		5		6	0	0	3	1	4	0	6		2	4	5	2	0	4	0	0	2	0	2	4	5	1	0	3	0	0	2	0	0	1	5	0	6	0	2	4	5	2	0	4	0	0
KP512	F	2	4	2	4	0	4	0	2	4	0	5	0	4	0	2	5	6	0	3	4	0	1	2	0	2	5	5	0	2	4	0	0	2	0	2	2	5	0	4	0	2	5	6	0	3	4	0	1
KP513	F	2	4	0	4	0	4	0	2	4	2	4	0	4	0	2	5	6	0	1	4	0	1	2	0	2	5	6		1	4	0	1	2	0	2	2	4	0	4	0	2	5	6	0	1	4	0	1
KP516	F	0	3	2	3	1	2	0	0	4	2	3	0	1	0	2	4	5	2	0	4	0	0	2	0	2	5	5	2	2	4	0	0	2	0	0	2	3	1	2	0	2	5	5	2	2	4	0	0
KP517	F	0	4	2	3	1	2	0		3	2	3	1	3	0	3	5	5	2	2	4	0	0	2	0	2	5	5	1	1	4	0	0	2	0	0	2	3	1	3	0	3	5	5	2	2	4	0	0
KP520	F	2	5	0	3	0	3	0		5	0	3	0	3	0	3	4	5		0	4	0	0	0	0	2	4	5	1	0	4	0	0	1	0	2	0	3	0	3	0	3	4	5	1	0	4	0	0
KP521	F		5	0	3	0	3	0	2	5	1	3	0	2	0	2	4	5	1	0	4	0	0	0		2	4	5	2	0	4	0	0	0		2	1	3	0	3	0	2	4	5	2	0	4	0	0
KP524	F	0	4	0	3		4		0	4	0	3	0	4	1	2	4	5	2	0	4	0	0	2	0	3	4	6	2	0	4	0	1	2	0	0	0	3	0	4	1	3	4	6	2	0	4	0	1
KP525	F		3	0	4	1	4		2	4	0	3	2	3	1	2	4	5	1	0	4	0	0	0	0	3		5	1		4		0	2	0	2	0	4	2	4	1	3	4	5	1	0	4	0	0
KP526	M	2	3	1	4	0	3	0		3	0	4	0	5	0	2	4	5	1	0	4	0	0	0		2	4	5	1	0	4	0	0	1	0	2	1	4	0	5	0	2	4	5	1	0	4	0	0
KP527	M	2	5	1	3	0	4	0	1	5	0	3	0	5	0	2		5	1		4		0	0	0	2		5	1		3		0	0	0	2	1	3	0	5	0	2		5	1		4		0
KP528	M	3	6	0	4	0	2	0	2	5		4	0	4	0		4	5		0	4	0	0	1			5	5		2	5	0	0	1		3	0	4	0	4	0		5	5		2	5	0	0
KP529	M	2	5	0	3	0	4	0	3	4	2	4	1	4	0		4	5		0	5	0	0	1			4	5		0	4	0	0	1		3	2	4	1	4	0		4	5		0	5	0	0
KP530	F	0	4	1	5	1	5	1	0	5	2	4	1	6	1	3	5	5	1	3	4	0	0	0	0	4	5	5	2	4	4	0	0	0	0	0	2	5	1	6	1	4	5	5	2	4	4	0	0
KP531	F	2	5	1	5	1	5	1	0	4	1	5	1	6		3	5	5	2	2	4	0	0	2	0	3		5	2		4	0	0	0	0	2	1	5	1	6	1	3	5	5	2	2	4	0	0
KP532	M		4	0	3	0	3	0	0	4	0	3	0	4	0	2	4	5		0	4	0	0	2	0		4	5		0	4	0	0	2	0	0	0	3	0	4	0	2	4	5		0	4	0	0
KP533	M	2	5	0	3	0	1	0	1	5	0	3	0	2	0	2	5	5	2	1	4	0	0	1	0	3	5	5	2	2	4	0	0	2		2	0	3	0	2	0	3	5	5	2	2	4	0	0
KP535	M	0	5	0	3	0	2	0	2	5	0	3	0	4	0	2	5	5	2	3	4	0	0	2	0	2	4	5	2	0	4	0	0	2	0	2	0	3	0	4	0	2	5	5	2	3	4	0	0
KP536	M	0	5	0	3	0	5	2	0	5	0	3	0	4	2	2	4	5	1	0	4	0	0	2	0	2	5	5	1	2	4	0	0	2	0	0	0	3	0	5	2	2	5	5	1	2	4	0	0
KP538	M		5		5	0		0	0	5	0	4	0		0	2	4	5	1	0	4	0	0		0	2	5	5		2	4	0	0	0	0	0	0	5	0		0	2	5	5	1	2	4	0	0
KP539	M	1	4	3	5	0	4	0	0	4	2	5	0	4		2	5	5	1	2	4	0	0	2		2	5	5	2	3	5	0	0	2	0	1	3	5	0	4	0	2	5	5	2	3	5	0	0
KP540	F	2	5	0	4	0	2		0	5	0	3	0	2	0	1		5	1		4	0	0	1	0	2	4	5	1	0	4	0	0	1	0	2	0	4	0	2	0	2	4	5	1	0	4	0	0
KP541	F	0	5	1	3	0	3	0	0	5	0	4	0	2	0	1	5	5	1		4	0	0	2		3	4	5	1	0	4	0	0	1	0	0	1	4	0	3	0	3	5	5	1	0	4	0	0
KP544	M	2	4	3	5	0	7	2	2	3	2	6	0	7	2	2	5	5		4	4	0	0	3		2	5	5	0	3	5	0	0	2	0	2	3	6	0	7	2	2	5	5	0	4	5	0	0
KP545	F	2	4	0	4	0	4	2	1	3	1	4		4	0	2	5	6	1	2	4	0	1	2	0	2	4	5	2	0	4	0	0	2	0	2	1	4	0	4	2	2	5	6	2	2	4	0	1
KP546	F	0	3	2	4	1	5	1		3	1	5	1	6	0	2	4	6	2	0	4	0	2	1	0	2	5	6	1	3	4	0	2	0	0	0	2	5	1	6	1	2	5	6	2	3	4	0	2
KP547	M	0	3		4	1	4	0	0	4	1	5	1	4	0	2	5	5	1	3	4	0	0	2	0	2	4	5	1	0	4	0	0	0	0	0	1	5	1	4	0	2	5	5	1	3	4	0	0
KP548	M	0	5	0	3	0	2	0	0	4	0	3	0	1	0	3	5	5	1	1	4	0	0	1	0	3	5	5	1	2	4	0	0	2	0	0	0	3	0	2	0	3	5	5	1	2	4	0	0
KP549	M	3	5	0	3	0	2	0	0	5	0	3	0	2	0	3	5	5	1	2	4	0	0	0	0	3	5	5	0	2	4	0	0	1	0	3	0	3	0	2	0	3	5	5	1	2	4	0	0
KP550	F	0	4	0	4	0	7	0	0	3	1	4	0	5	0	2	5	5		1	4	0	0	2	0	2	5	5	0	2	4	0	0	1	0	0	1	4	0	7	0	2	5	5	0	2	4	0	0
KP551	F	0	5	2	5	0	7	0	0	3	1	4	0	7	0	2	5	5	0	1	4	0	0	2	0	2	5	5	0	2	4	0	0	2	0	0	2	5	0	7	0	2	5	5	0	2	4	0	0
KP553	F		4	0	3	1	4	0	0	3	0	3	1	3	1	3		5	2		4	0	0	0	0	3	5	5	1	2	4	0	0	0	0	0	0	3	1	4	1	3	5	5	2	2	4	0	0
KP554	F		3	0	3	0	3		0	3	0	4	0	4	0	3	4	5	2	0	4	0	0	0	0	4	4	5	1	0	4	0	0	0	0	0	0	4	0	4	0	4	4	5	2	0	4	0	0
KP555	F	0	4	0	3	0	3	0		4		3	0	4	0	3			0			0		0	0	3	5	6	0	3	1	0	3	0	0	0	0	3	0	4	0	3	5	6	0	3	1	0	3
KP556	F	0	4	0	3	0	3	0	0	5		4	0	4	0	2		5	0		4	0	0	0	0	3	5	5	0	2	4	0	0	0	0	0	0	4	0	4	0	3	5	5	0	2	4	0	0
KP557	M	0	2	2	4	4	5	0	2	2	2	4	4	5	0	2	5	7		2	2	0	2	0		2	5	7	2	2	2	0	1	2	0	2	2	4	4	5	0	2	5	7	2	2	2	0	2
KP558	M	0	4	2	4	0	6	0	2	4	1	4	0	7	2	2		5	1		4	0	0	2	0	2		5	2		4	0	0	2		2	2	4	0	7	2	2		5	2		4	0	0
KP561	F	2	3	0	4	1	6	2	2	3	0	4	1	4	2	2	5	5	1	2	5	0	0	2	1	2	5	5	1	1	4	0	0	2		2	0	4	1	6	2	2	5	5	1	2	5	0	0
KP562	F	0	4	0	4	1	4	1	2	3	0	4	1	4	2	3	4	5	2	0	4	0	0	2	0	2	4	5	2	0	4	0	0	3	0	2	0	4	1	4	2	3	4	5	2	0	4	0	0
KP563	F	0	3	2	5	1	6	0	2	3	1	4	0	6	0	2			2		4			2					2		4			2		2	2	5	1	6	0	2			2		4
KP564	M	2	3	2	4	0	6	0	3	3	2	4	0	6		2	4	6	2	0	4	0	1	2	0	2		6	2		4	0	1	2	0	3	2	4	0	6	0	2	4	6	2	0	4	0	1
KP565	F	0	4	3	4	1	7	0	0	3	2	5	1	7	0	2		5	0		4	0	0	2	0	2	4	5	0	0	4	0	0	2	0	0	3	5	1	7	0	2	4	5	0	0	4	0	0
KP566	F	0	4		3	1	5	2	0	3	0	2	1	4	2	2	4	5		0	4	0	0	2	1	3	4	5	1	0	4	0	0	2	0	0	0	3	1	5	2	3	4	5	1	0	4	0	0
[truncated: 2 more columns]
