# Supplementary material for: Genetic Correlation, Pleiotropy, and Molar Morphology in a Longitudinal Sample of Australian Twins and Families
Source: Genes (Basel). 2022 Jun 2;13(6):996. doi: 10.3390/genes13060996 (PMC9222655; doi:10.3390/genes13060996)
Supplement: Supplementary file 1 [file genes-13-00996-s001.zip › Permanent Morphology Data.csv]

id	sex	LXM1META	LXM2META	LXM1HYPO	LXM2HYPO	LXM1C5	LXM2C5	LXM1CTRAIT	LXM2CTRAIT	LXM1PARA	LXM2PARA	RXM1META	RXM2META	RXM1HYPO	RXM2HYPO	RXM1C5	RXM2C5	RXM1CTRAIT	RXM2CTRAIT	RXM1PARA	RXM2PARA	LNM1AFOV	LNM1CNO	LNM2CNO	LNM1DWRINK	LNM1DTCREST	LNM2DTCREST	LNM1PSTYLID	LNM1C5	LNM2C5	LNM1C6	LNM2C6	LNM1C7	LNM2C7	RNM1AFOV	RNM1CNO	RNM2CNO	RNM1DWRINK	RNM1DTCREST	RNM2DTCREST	RNM1PSTYLID	RNM1C5	RNM2C5	RNM1C6	RNM2C6	RNM1C7	RNM2C7	XM1METAMAX	XM2METAMAX
KP105	F	5	5	5		0		3	0	0	0	4	5	5		0		3	1	0	0	1	4	4	0	0	0	0	0	0	0	0	0	0	3	4		1	0	0	0	0		0	0	0	0	5	5
KP106	F	4	5	5		0	0	7	0	0		5	4	5		0		7	0	0		2	6	4		0	0	0	1	0	4	0	0	0		5	4			0	0	1	0	0	0	0	0	5	5
KP107	F	5		5		0		5		1		5	4	5		0	0	5		0	0		5			0			5		0		2		3	6		0	0	0	0	3		1		0	0	5	4
KP108	M	5	4	6		0	0	7	1	1	0	5	5	5		0	0	7	1	0	0	2	5	4	0	0	0		5	0	0	0	0	0	3	5	4	0	0	0		4		0	0	0	0	5	5
KP109	F	5		5		1		5	1	0	0	6	5	5		2		7	1	0	0	1	4		3	0			0		0		0		2	4		1	0	0		0		0		0	0	6	5
KP110	F	6		5		2		7		0				5				7		0		1			2	0		0					0		2	4		3	0			0		0		0		6
KP111	F	5		5		0		7		0		5		5		1		7		0						0		0					0						0		0					0		5
KP112	M	5	5	5		0		6		0	0	5	5	5		0				0	0	2	5	4	0	0	0		4	0	0	0	0	0	3	5	4	1	0	0	0	4	0	0	0	0	0	5	5
KP113	M	5	5	5		0		6		0	0	5	5	5		0		6		0	0	3	5	4	1	0	0	0	4	0	0	0	0	0	3	5	4	1	0	0	0	4	0	0	0	0	0	5	5
KP114	F	5		5		1		5		0		5		5		0		4		0		1	5		0	0		0	3		0		0		2			1	0		2	3				0		5
KP115	F	5		5		0		1				5		5				1				0	5		1	0			4		0		0		0	5		1	0			4		0		0		5
KP116	F	5		6		0				0		5		5		0		5		0		0	5		0	0			3		0		0		0	6		0	0		1	3		1		0		5
KP117	F	5		6		0		4		0		5		6		0		5		0		0	6	4	0	0	0	0	3	0	1	0	0	0	0	5		0	0	0		4		0		0	0	5
KP118	M	5				0		0		0		5		5				0		0		0	5		0	0		2	3		0		0		1	4		1	0		2	0		0		0		5
KP119	F	5		5		0		2	0	0		5	4	5	4	0	0	1	1	0		2	5	4	0	0	0	2	4	0	0	0	0	2	0	5			0	0	1	3		0		0	0	5	4
KP120	F	5	4	5	4	0	0	1	0	0	0	5	4	4	4	0	0	2	1	0	0	2	5	4	0	0	0	1	4	0	0	0	0	2		5	4	0	0	0	2	3	0	0	0	0	2	5	4
KP121	F	5		5				3				5		5				3		0		3	5			0							0		3			1	0							0		5
KP122	F	5	4	5		0		4	2			5		5		1		5	2			1	5		1	0	0	2	4		0		0	0	2		4	0	0	0	2	4	0		0	2	0	5	4
KP123	F	5	4	6		0		1	0	0	0	5	5	5				3	2	0	0	2	5	4	1	0	0	0	4	0	0	0	0	2	1	5	4	0	0	0	0	4	0	0	0	0	0	5	5
KP124	F	4	4	6		1	1	0	1	0	0	5	4	5		0	0	5	1	0	0	2	6	4	1	0	0	0	3	0	1	0	0	0	3		4		0	0	2		0	0	0	0	0	5	4
KP125	F	5	4	6	5	0	0	7		0	0	5	5	6	5	0	0	7	5	0	0	1	5	5	2	0	0	2	4	3	0	0	0	0	3	5	5	1	0	0	1	4	3	0	0	0	0	5	5
KP126	F	5	5	6	5	0	0	7	0	0	0	5	5	6	5	0	0		5	0	0	3	5	5	2	0	0	2	4	3	0	0	0	0		5	6	2	0	0	1	4	3	0	1	0	0	5	5
KP127	F	5		5		2		7		0		4		5				7		0																												5
KP128	F	5				0		7		0		5				0		7		0		1			0	0		1	0		0		0		3			0	0		1	4				0		5
KP129	F	5	5	6	5	0	1		2	0	0	5	4	5	4	0		7		0	0	2	5	4	0	0	0	1	4	0	0	0	0	0	2	5	4	1	0		0	4	0	0	0	0	0	5	5
KP130	M	5	5	6	5	0	0	7	4	2	0	5	5	6	6	0	0	7	5		0	1	5	5	1	0	0	0	5	4	0	0	1	0	2	5	5	1	0	0	2	5	4	0	0	0	0	5	5
KP131	M	5	4	5		0		7	0	0		5		5		0		7		0		0	6	4	1	0	0		2	0	3	0	0	0	1	6		1	0	0	2	2		3		0		5	4
KP132	F	5		5		0		3		0		5		5		0		4		0		2	5	4	1	0	0	2	4	0	0		0		3	5		0	0	0	1	4		0		0	0	5
KP134	M	5	4	4		0		6	2	0	0	5	5	5		0		5	3	0	0	1	5	4	1	0	0	1	4	0	0	0	0	0		5	4			0	1	3	0	0	0	0	0	5	5
KP135	F	5		5		0	0	7	2	0	0	5	4	5		0		7	3	0	0		5	4	0		0	0	4	0	0	0	0	0	1	5		1	0	0	0	4		0		0	0	5	4
KP136	M	5		5		0		4		0		5		5		0		5		0		4	5			0					0		0			5					4			0		0		5
KP137	F	5	4	5	1	0		2	1	0	0	5	4	4	1	0		3	1	0	0	4	5		1	0	0	1	4		0		0	0		5	4	1	0	0		4	0	0	0	0	0	5	4
KP138	F	5	3	4	1	0			0	0	0	5	4	4	1	0		3	1	0	0	4	5		1	0	0		4		0		0	0	1	5	4	1	0	0		4	0	0	0	0	0	5	4
KP139	M	6		5		0		4		0		6		5		0		4		0		3	5		2	0		1	3		0		0		3	6		1	0		0	4		1		0		6
KP140	M	5		5		0		3		0		6		6		0		4		0					0	0		0					0		3				0		0					0		6
KP141	F	4		5		0		4	0	0	0	5		6		0		3	1	0		3		4	1	0	0	1	4	0		0	2	0	3	5		0	0	0	2	3		0		2	0	5
KP142	F	5		5		0		1		0		6				0		1		0		0			0	0		2					0		1			0	0		0					0		6
KP143	M	4	4	5	4	2	1	6	1	0	0	5	4	5	4	0	0	6	5	0	0	2	5	5	1	0	0		4	4	0	0	0	0	2	5		1	0	0	2	5		0		0	0	5	4
KP144	M	4		5		0		4		0		4	4	5	4	1		6	1	0	0	2	5		0	0	0	2	4		0		0	0	2	5	5	1	0	0	2	4	4	0	0	0	0	4	4
KP146	F	4		5				4		0		5		4		2		6		0		3			1	0							0		3			1			0					0		5
KP147	F	4	3	5		1		5		0	0	4	3	5	1	1	0	5		0		2	5	5	1	0	0	1	3	3	0	0	0	0	2	5	5	1	0	0	1	4	3	0	0	0	0	4	3
KP148	F	5	4	5	4	2	0	0	0	0		5	4	5	4		0	5	0	0	0	3	5	5	3	0	0	2	3	3	0	0	0	0	2	5		1	0	0	1	4	3	0		0	0	5	4
KP149	F	3		4		1		5		0		4		4		0		4		0		1	5		1	0		1	3		0		0		0	5		1	0		0	2		0		0		4
KP150	F	4		5				4		0		5		6				6		0		3	5		2	0			4		0		0		4	5						4		0		0		5
KP151	M	5	4	5	5	1	0	6	5	0	0	6	4	5	4	4	0	5	5	0	0		5	5	1	0	0	2	5	4	0	0	0	0	1	5	5	1	0	0	4	4	3	0	0	0	0	6	4
KP152	M	5	4	5		2		5		0	0	5	4	5		1		6		0	0		5			0	0	2	4	3	0		4	0		5				0	2	4		0		2	0	5	4
KP153	F												4		3				2		0				1			0					0	0							0						0		4
KP154	F	4				0				0		4		5				5				1	5		1	0			4		0		0			5		1			0	4		0		0		4
KP155	F	4	3	5		0	0	4	0	0	0	4	4	5		0		3	0	0	0	1	5	5	1	0	0	1	4	1	0	0	0	0	1	5		1	0		0	3		0		0		4	4
KP156	M	5		5		0		4		0		4		5		0		4		0					0								0			5		2	0		2	4		0		0		5
KP157	M	5		5		0		3	2	0		5	4	5	1	0	0	5	1	0	0	3		4	0	0	0		3	0		0		0	2	5		1	0	0		4		0		0	0	5	4
KP158	M	5	5	5	1	0		5	2	0	0	5	4	5		0				0		3	6	4	1	0	0	5	3	0	1	0	0	0	2	5	4	1	0	0		3	0	0	0	0	0	5	4
KP159	F	5		4		5		0		0		5		5				5		0		1	5		1	0		3	4		0		0		3	5		1	0		2	4		0		0		5
KP160	F	5	4	4		0		4		0		5		4		0		5		0		2	5		1	0		2	3		0		0		3	5		1	0			3		0		0		5	4
KP161	F	4		4		0		5		0		5		3				4		0		3	5		1	0		1	3		0		0		3	5		1			1	3		0		0		5
KP162	M	5		3		0		1				5		3		0		2				1			1			0					0					1			0					0		5
KP163	M	5	4	5	1	0	0	3	1	0	0	5	4	5	1	0	0	2	0	0	0	3	5	4	2	0	0	2	3	0	0	0	0	0		5	4			0	1	3	0	0	0	0	0	5	4
KP164	M		4		1		0		1		0	5	4	5		0		2	1	1	0	2	5	4	1	0	0		3	0	0	0	0	0	2	5	4	2	0	0	1	3	0	0	0	0	0	5	4
KP165	F	4		5		0		4		0		5		4				4		0		1											0		2	5		0	0		0	4		0		0		5
KP166	M	5	4	5		0		4	0	0	0	5	4	5		0		5	0	0	0	1	5		1	0	0	0	3		0		0	0	1	5		1	0	0	0	3		0		0	0	5	4
KP167	M	5	4	5			0	3	0	0	0	5	4	5		0		4	0	0	0	1	5				0	1	3		0		0			6	4	1	0	0	0	2	0	2	0	0	0	5	4
KP168	F	4						4		0		4		4		1		4		0		3			2	0		2					0		3				0		1					0		4
KP169	F	6	4	5	4	0		4	0	1	0	5	4	5	3		0	4	0	0	0	3	5			0	0	2	4		0		0	0	3	5		1	0	0	1	4		0		0	0	6	4
KP170	F	5	4	5	0	0	0	1	0	0	0	5	4	5	0	0	0	3	0	1	0	2	5	4	1	0	0		3	0	0	0	0	0	3	5		1	0	0	0	4		0		0	0	5	4
KP171	F	5		4		0		5		0		5		4		0		3		0		3			1	0							0		3			1	0							0		5
KP172	F	5		5		0		3		0		5		5		0		5		1		2	5		1	0		2	4		0		2		3	5		1	0		3	3		0		0		5
KP173	M	3	3	5	4	1	0	6	1	0		4	3	5	4	0	0	7	1		0	3	5		1	0	0	2	4		0		2		2	5	4	1	0	0	0	4	0	0	0	0	0	4	3
KP174	M	3	3	5	4	0	0	6	1	0	0	4	4	5		0		4	1	0	0	1			1	0	0						1	0	3	5	4	1		0	1	4	0	0	0	0	0	4	4
KP175	F	4		5		0		5		0		5		5		0		5		0		3	5		0	0		0	4		0		0			5			0		0	4		0		0		5
KP176	F	5								0		4				0										0							0		3			1			0					0		5
KP177	F	5	4	5		0	0	6	1	0	0	4	3	5	4	0		6	2	0	0	3	6	4	0	0	0		4	0	1	0	0	0	1	5	4	1		0	0	4	0	0	0	0	0	5	4
KP178	M	5		5				4				5		5		0		5		0		3	6		2	0		1	3		2		4		3	5		1	1			3		0		3		5
KP179	M	5	5	5	3	1	0	5	2	0	0	5	5	5	4	0	0	5	2	0	0	2	5	5	1	0	0	1	4	3	0	0	0	0	3	5	5	1	0	0	0	4	3	0	0	0	0	5	5
KP180	M	5	3	5	3	0	0	4	1	0		5	4	5		0		5	0	0		3	5	5	2	0	0	0	4	4	0	0	0	0	3	5	5	1	0	0	1	4	3	0	0	3	0	5	4
KP181	M	5						4														3											0		3			1								0		5
KP182	F	5		5		0		3		0		5		5		0				0					1			1					0		3	5		1	0		0	4		0		0		5
KP183	M	4		5		0		0		0		5	4	5		0		0		0			5		1			1	4		0	0	0	0	3	5		1	0			4		0	0	0	0	5	4
KP184	M																			0		3			0	0		0	4				0		2	5		1	0		1	4		0		0
KP185	M	4		4				0		0		5		4		0		0				3	5		1	0		0	4		0		0		4	5		2	0		0	4		0		0		5
KP186	M	5	4	5		0	0	6	3	0	0	5	4	4		0	1	1		0	0	3	5		1	0	0	1	3		0		0	0	3			1		0	1					0	0	5	4
KP187	M	4		5		0		6		0		4		5		0		6		0		3	5		1	0	0	3			0		0		3	6		1		0	3	2		1		0	0	4
KP188	M	3	3	4	3	3		6	3	0	0	4	3	4	3	2	0	6	4	0	0	0	6	5	1	0	0	1	1	2	1	0	0	0	1	5	4	1	0	0	1	1	0	0	0	0	0	4	3
KP189	M	4	4	5		0	2	5	3	0	0	3	4	5	4	0	0	5		0	0	3	5	4			0	0	4	0	0	0	0	0		5		1		0	0	4		0		0	0	4	4
KP190	M	5	4	5	4	0	3	3	1	0	0	5	4	5	3	0	2	5	3	0	0		5	4	1	0	0	2	4	0	0	0	0	0	3	5	4	1	0	0	0	4	0	0	0	0	0	5	4
KP191	F	5		5		0		5		0		4		4		0		4				3	5		1	0		0	4		0		0		0			1	0			3				0		5
KP192	M	5		5		0		5		0		5		5		0		5				2	5		0	0		0	3		0		0			6		0	0		2	3		1		0		5
KP193	F	5	3	5		0		6		0	0	5	4	5		0		6	1	0	0	3	5		1	0	0	1	3		0		0	0	3	5		2	0	0	1	4		0		0	0	5	4
KP194	F	4		4		0		0		0		4		4		0		1		0		1	5		0	0		1	3		0		0		1	5		1	0		0	2		0		0		4
KP195	M	4	3	4		0		5	0	0	0	5	4	4		0		4		1	0	1	5		0	0	0	2	2		0		0	0	2	5	4	1	0	0	2	2	0	0	0	0	0	5	4
KP196	M	5		5		0		4		0		5		5		0		5				2			1	0		1	2				0		3	5		1	0		2	2		0		0		5
KP197	F	5	4	5		2	0	5	0	0	0	5	3	5		1		4	0	0	0	2	5	4	1	0	0	0	4	0	0	0	0	0	2	5	4	1	0	0	2	4	0	0	0	0	0	5	4
KP198	M		3								0	3	3	1	0	0	0	1	0	0	0																4			0			0				0	3	3
KP199	F		3					6	2	0	0		3		1		0	6	1		0			5						2		0		0			4						0		0	0	0		3
KP200	M	5		4		0		5		0		5		5		0		4		0		1	5		1	0	0	0	3		0		0	0	1	5		1	0	0	0	4		0		0	0	5
KP201	M	5	4	5		0		1	0	0	0	4	4	4		0		0	0	0	0	1	5	4	1	0	0	0	3	0	0	0	0	0	2	5	4	1	0	0	1	3	0	0	0	0	0	5	4
KP202	F	3		5		1		1		0	0	4		4		0				0		1	5	4	1	0	0	1	1	0	0	0	0	0	1	4		1	0	0	1	0		0		0	0	4
KP203	M							3				5		5		0		4		0			5		1	0		2	4		0		0		1	5		1	0		2	4		0		0		5
KP204	M							3		0		5		5				4		0		3	5		1	0		2	4		0		0		4	5		1	0		2	3		0		0		5
KP205	M	5		5		0		3		0		5		5		0		2		0		3	5		1	0		2	4		0		1		3	5		1	0		2	4		0		0		5
KP206	M	5		4		0		3		0		5		4		0		4		0		3	5		1	0	0	1	4		0		0		2				0		1	4		0				5
KP207	M	5		4		0		5		0		5		4		0		5		0		3	5		0	0			4		0		0		3	5		1	0		2	3		0		0		5
KP208	M	5		5		2		5		0		5		5		2		5		0		1	5		1	0		0	4		0		1		1	5		1	0	0		4		0		3	0	5
KP209	F	5	5	5	4	2	3	4	0	1	0	5	5	5	4	1	0	5	1	1	0	3	6	5	1	0	0	2	3	2	1	0	0	0	3	6		2	0	0	2	3		1		0		5	5
KP210	F	5	5	5	4	2	3	6	0	0	0	5	5	5	4	0	1	5	1	1	0	3	6	6	2	0	0	2	3	2	1	1	0	1	3	6	5	2	0	0	1	3	1	1	0	0	0	5	5
KP211	M	5		5				5				6		5		0		4				1			2	0		2					0		1			1	0		1					0		6
KP212	F	5	5	4	1	0	1	1	0	0	0	5	5	4	1	0	0	3	0	0	0		6	4	1		0	0	3	0	1	0	0	5	2	5	4	0	0	0	0	4	0	0	0	0	0	5	5
KP213	F	5		4		1		6		0		5		4						0		2	5		1	0		1	3		0		0		3	5		1	0		1	4		0		0		5
KP214	M	5		5	4	0	0	6	5	0	0	5	5	5	4	1	0	7		1	0	2	5	5	1	0			4	2	0	0	0	1	3	5	5	0	0			4	2	0	0	0	0	5	5
KP215	M	5	5	5	1	0	0	4		0		5		4		0		5		0		2	5	5	0	0			4	2	0	0	0	0	3	5	4	1	0			4	0	0	0	0	0	5	5
KP216	F	5	3	4		0	0	4	0	0		5	4	5	3	0	0	5	1	0	0	3	5	4	0	0		0	4	0	0	0	0	0	2	5	4	1			0	4	0	0	0	0	0	5	4
KP217	F	5		4		0	0	5		0	0	5	5	5	3	0	0	4	0	1	0	2	6		1	0	0		4		1		0	0	3	5		1		0		4		0		0	0	5	5
KP218	F	5	4		1	0		5	0	0	0		4		1		0		1	0	0																											5	4
KP219	M	5	4	5		0		5	0	0		5	5	5		0		5	1		0	1	5	4	1	0	0	1	4	0	0	0	0	0	2	5	4			0	1	4	0	0	0	0	0	5	5
KP220	M	3		5				4	3			3		5		0		4	1	0			5				0	1	4		0	0	3	0	2	5	4	1	0	0	1	3	0	0	0	4	0	3
KP221	F	4	4	5	4	0	0	7	5	0	0	4	4	5	4	0	1	6	2	1		3	5	4	1		0	1	4	0	0	0	0	0	2	5					2	4		0		0	0	4	4
KP222	F	5	4	5	3	0	1	2	0	0	0	5	5	5		0		2	1	0	0	2		4	0		0	1		0		0	0	0	3		4	1		0	1		0		0	0	0	5	5
KP223	F	5		5		0		4		0		5		4		0		3		0		3	5					1	3		0		0		2	6			0			3		2		0		5
KP224	M	4		5		0		7		0		5		5		0		7		0		3	5		1	0		1	4		0		0		2	5		1	0		0	4		0		0		5
KP225	M	6	5	5		2	0	3		0		6	5	5		0		4	4	0	0	1	5		1	0	0	2	4		0		0		1	5			0	0		4		0		0	0	6	5
KP226	M	5	4	5		0		4	3	0	0	5		5		0		5		0		1	5	4	1	0	0	1	3	0	0	0	0	0	1	5	4	1		0	2	4	0	0	0	0	0	5	4
KP228	M	4		5		0		5		0		5		5		0		5		0		2	5		2	1		2	3		0		0		3	5		2			2	2		0		0		5
KP229	M	5		5		1		6		0		5		5		2		7		0		3	6		1	1	0	1	4		1		0	0	3	6		1	1	0	2	4		2			0	5
KP230	M	5		5		1		5		0		6		5		2		5		0		4						3	4				1		3	6					4	3		1		0		6
KP231	F	5	4	5		0	0	4	0	0		5	4	5		0	0	5	0	0		2	5		0	0	0	0	1		0		0	0	2	4	4	1	0	0	1	0	0	0	0	0	0	5	4
KP232	F	5	4	5		0	0		1	0	0	5	5	5		0	0		0	0	0	3	5	4	0	0	0	0	1	0	0	0	0	0	2	4	4	1	0	0	0	0	0	0	0	0	0	5	5
KP233	M	5		5				1		0		5		5		0		2				2	5		0	0			4		0		0		2	5		1	0		3	3		0		0		5
KP234	F	5	5	5	1	0	0	7		0	0	5	4		3	0	0	7	6	0	0	2	6		0	0	0	2	3		1	0	0	0	2	5	4	1	0	0	2	4	0	0	0	0	0	5	5
KP235	F	5		5		0		5				5		5		0		4		0		1	5		1	0		0	4		0		0			5		1	0		0	3		0		0		5
KP236	F	5	5	5		0		6	1	0	0	5	5	4	2	0	0	6	0	0	0	2	5		1	0	0	1	3		0		0	0	1	5		1	0	0	1	3		0		0	0	5	5
KP237	M	5		5				0		0		5		5		0		1		0		1	5		1	1		0	4		0		0						0		1					0		5
KP239	F	5	5	5	4	0	0	4	0	0	0	5	5	5	4	0	0	4	0	0	0	2	5		1	0	0	2	4		0		0	0				1	0	0						0	0	5	5
KP240	F	5	4	5	4		0	6	0	0	0	5	4	5	4	0	0	4	0	0	0	1	5		0	0	0	0	3		0		0	0	2	5		1	0	0	2	4		0		0	0	5	4
KP241	F	5	5	5	1	0	3	3	2	0	0	5	5	5	1	0	3	4	2	0	0	1	5	4	1	0	0	2	4	0	0	0	0	0	1	4	4	0	0	0	2	0	0	0	0	0	0	5	5
KP242	F							6		0		6		5				7		0		2	5			0		0	3		0		0		3	5		2	0		0	4		0		0		6
KP243	M	6		5		0		3		0		5		5		0		5		0		2			0	0		0	4				0		3	5		0	0		2	4		0		0		6
KP244	F	5		5		0		5		0		5		5				5		0		3	5		1	0		0	3		0		0		3	5		1	0			3		0		0		5
KP245	F	5		4		0				0								1		0		3			1	0		0	4				0		3	5		2	0		0	3		0		0		5
KP247	F	5		5		0		0		0		5		4		0		4		0		1			1	0		1	3				0		3	5		2	0		0	3		0		0		5
KP248	F			5		0		0	0	0	0	4						0	0	0	0												0	1							2					0		4
KP249	M	5	5	6	1	0	0	0	1	0			5		2				0	0	0		5				0	1	4		0		0		0	5		0	0	0	1	3		0		0	0	5	5
KP250	F	5		6		1				0		6		5		3		5		0		0	5		1	0		2	5		0		5		0	5		0	0					0		4		6
KP251	M	5		6				5		0		5		6				5		0		2	5		1	0		4	3		0		0		3				0		3					0		5
KP254	F	5		5		0		3		0		6		5				4		0			6		2	0		0	2		3		0		0			2	0		0	1				0		6
KP255	F	5		5		0		3				5		5		0									2	0			3				0		2	6		3	0			2		2		0		5
KP256	M	5		3		0		0		0		6		3		0		0		0		0			1	0			3				0		1	5		1	0		2	3		0		0		6
KP257	M	5		3		0		0		0		5		3		0		1		0		0	5		0	0		2			0		0		1	5		1	0			2		0		0		5
KP258	F	5	5	5	1	0	0	5	1	0	0	5	4	4	1	0	0	5	5	0	0	4	5	4	0			2	4	0	0	0	1	0	4	5		0	0	0	2	3		0	0	0	0	5	5
KP259	F	5	4	5		0		1		0	0	5	4	5		0		1	0	0	0	0	5		1	0	0	0	3		0	0	0	0	2	5		0	0	0	2	3		0	0	0	0	5	4
KP260	F	5		5		0		0		0		5	4	5		0		1		0		0	5			0	0	1	4		0		0	0	1	5		1	0	0	1	4		0		0	0	5	4
KP261	F	4		4		0		3		0		4		5		0		4		0		2	5		0	0		1	4		0		0		2	5		0	0		1	4		0		0		4
KP262	F	5				0		0	0		0							0	0	0	0																				1							5
KP263	F	5		5		2		5		0		4		5		1		5		0		3	5		0	0			4		0		0	0	3	5	4	0	0	0		4	0	0	0	0	0	5
KP264	F	5		5		0		5		0		5		4		1		5		0		3	5		0	0	0		4		0		0		3	5	4	0	0	0	0	3	0	0	0	0	0	5
KP267	M	5		5		0		5		0		5		5		0		5		0			5		0	0		3	4		0		0		4	5					3	3		0		0		5
KP268	F	5	4	5	1	0	0	7	3	0	0	5	5	5	1	0	0	5		0	0		5	4				1	4	0	0	0	0	0		5	4				2	4	0	0	0	0	0	5	5
KP269	F	5		5		0		0		0		5		5		0		0		0		1	5			0		0	3		0		0		1	5		1			0	3		0		0		5
KP270	F	5		5		0		1		0		5		6		0		0		0								0					0			5			0			3		0		0		5
KP271	M	5	4	5		0		4	0	0	0	5	3	5	2	0	0	2	0	0			5				0	2	4		0		0	0	0	5		1	0	0		4		0		0	0	5	4
KP272	M	5	4	5		0	0	0	0	0	0	5	3	6		0	0	0	1	0	0	0	5	4	0		0	0	4	0	0	0	0	0		5		0	0	0	1	4		0		0	0	5	4
KP273	M	5		6		0		3		0		5		5				4		0		1	5				0	0	3		0		5			5					1	3		0		5		5
KP276	M	5		5		0		4		0		6		5		0		4		0		3	5		1	0		2	4		0		0		4	5		1	0		1	4		0		0		6
KP277	F	5		5				6		0		6		6				5		0					0	0		1					0		2				0		2					0		6
KP278	F	5		5								5		5				5				2			2	0			4				0		2			2	0		0	3				0		5
KP279	F																					3			2	0							0		3			1	0							0
KP280	M	5		5		0		5		0		5		6		0		5		0			5					1	4		0		0			5		0				4		0		0		5
KP281	M	5		6				5		0		5		5		1		7		0		2	5		2	0		0	4		0		2		2	5		2	0		0	4		0		3		5
KP282	F	5	5	5	3		0		0	0	4	5	5	4	2	0	0	0	0	0	0		5				0	1	3		1		0	0		6	5				3	3	2	1	0	0	0	5	5
KP283	F	5	5	4		0				1	0	5	5	4		0			0	1		4			0	0	0	1			0		0		0	4		0	0	0	2	0		0		0		5	5
KP284	F	5	4	4		0		0		0	0	5	5	4		0		0	0	1	0		5		0	0	0		2		0		0		4			0	0	0	2					0		5	5
KP285	F	5	5	5	6	0	1	5	1	0	0	5	5	5	5	0	0	5	1	0	0	3	6		2	0	0		2		1	0	0	0	2	6	4	1	0	0		3	0	1	0	0	0	5	5
KP287	F	4		4		0				0		4		5		0		1		0		1			0	0		0					0		0			0	0							0		4
KP288	F	5		5		0		0		0													5			0			4		0		0		4			0	0		0					0		5
KP289	F	5		5				0		0								0				4			0	0							4		4			1	0							0		5
KP290	M	5		5		1						5		6		1		3				4	6		0	0		2	3		2		0		3	6			0		0	3		2		0		5
KP291	M	5		6		1		5	5	2		5	5	6		1		5		0		2	6		1	0	0	4	3	3	1		1	1	3	6		2	0	0	2	4		1		3	1	5	5
KP292	M	5	5	6	5	1		5	5	0	0	5		5		1		5		2		3	6		2	0	0	5	4	4	1		2	1				2	0	0	2	3				3	0	5	5
KP293	M	5		5		0		5		0								5					5			0		6	4		0		0			5					2					0		5
KP294	F																																					1								0
KP297	F	5		4		0		0		0		5		4		0		0		0		0	5		1	0		0			0		0			5		2	0		2	3		0		0		5
KP298	M	5		5		0		1		1		4		5		0		0		0		3	5		2	0		0	3		0		0		3	5		1	0		0	3		0		0		5
KP299	M	4		5		0		0		1		4		6				1		0		3	5		2	0		0	3		0		0		3	5		2	0		1	3		0		0		4
KP300	M																					0	5		1	0		0	2		0		0		1	4		2	0			0		0		1
KP301	F	5						2		0												0			1	0		2					0		4			1			2					0		5
KP302	F	5		5								5								0					0			2					0		4			0	0		0					0		5
KP303	F	5	4	5	0	0	0	0	0	0	0	5	4	4	0	0	0	0	0	0	0			4			0	0		0	0	0	0	0			4	0	0	0	2		0	0	0	0	0	5	4
KP305	F	5		5		0		5		0		5		5		0		5		0		0			0	0		0							1			0	0		0					0		5
KP306	M	5		6		0		5		0		5		6				7		0		1			1	0		2					0		2			1	0		2					2		5
KP307	M	5		6		0		4				5		5		0		5		0		1			0	0		2	4				0		1			1	0		2	2				0		5
KP308	M	5	5	6	6	4	2	7	6	0	0	6	5	6	5	3		7	6	0	0		5		1	0	0	6	5	3	0		0		1	5		1	0	0	5	5	5	0		0		6	5
KP310B	M	5	4	5			0	3		0		5	5	4	1		0			0			5	4			0		1	0	0	0	0	0			4						0	0	0	0	0	5	5
KP311	F		4		1					0	0	5	5	5	3	0	0	5	0	0	0			4	0					0		0	0	0		5	4				2	4	0	0	0	0		5	5
KP312	F	5	4	6		0		5		0		6		6				5		0		3			0	0		1					0		4	4		1	0	0	1	0		0		0		6	4
KP313	F	6	4	5		0		0	0	0	0	6		5		0		0		0		0	5		1	0	0	1	1		0		0		0			1	0	0	1			0		0	0	6	4
KP314	F	5	4	5		0		5	5	0	0	5	4	5		0			1	0	0	3	5		0	0	0		1		0				4	5		1	0	0	1	1		0		0		5	4
KP315	M	5		5		0		3		0		5		5				1		0		0	6		1	0	0	2	3		1		0		1	6		0	0	0	2	3		1		0		5
KP316	M	5		6		1		4		0		5		5		2		3		0			6		1	0		2	3		1		0		0	6		1	0		2	2		2		0		5
KP317	F	5		5				2		1		5		5				3				0	6		1	0	0	1	1		3		0		1	6		1	0	0	1	2		2		0	0	5
KP320	F	5		5				6				5		5		1						3			2	0							0		3			2	0							0		5
KP321	F																					0			1	0
KP322	F																					0			1	0							0		0			2	0
KP323	M	5				0		3		0		5		5		0		3		0		0			0	0		0					0		1			0	0							0		5
KP324	F	5		1		0		5		0		5		2				5		0		0			0	0			3				0		1	5		0	0			4		0		0		5
KP325	F	5		3		0		5		0		5		2		0		5		0		0	5		0	0		2	4		0		0		0	5		0	0			4		0		0		5
KP326	F	5	5	3	1	0	0	0	0	0	0	5	5	0	1	0	0	0		0	0	1	5	4	0	0	0	1	4	0	0	0	0	0	1	5	4	0			1	3	0	0	0	0	0	5	5
KP327	F	5	4	5	4	0	0	0	0	0	0	5	4	5	5	0	0	1	0		0	1	5	4		0	0	3	3	0	0	0	0	0	2	5	4	1	0	0	4	3	0	0	0	0	0	5	4
KP328	F	4	4	5		0		0		0		4	4	5	4	0	0	1	1	0	0		6	4			0		2	0	2	0	0		1	6	4	1	0	0	4	1	0	3	0	0	0	4	4
KP329	M	5	4	5		0		5	0	0	0	5	5	6	2			5		0	0		5	4		0	0	0		0	0	0	0	0			4		0	0	0		0		0			5	5
KP330	F	4	4	5	4	0	0	0		1	1	5	3	5	4		0	0		0	0		5	4					2	0	0	0	0	0		5	4				0	2	0	0	0	0	0	5	4
KP331	M	5		6				5				6		5		0		5		0	0	3	5	5	2	0	0	2	4	3	0	0	0	0	4	5		3	0	0	3	4		0		0	0	6
KP332	M	5		6		0		5		0		6	5	6		0		6		0	0	4	5		2	0	0	1	4		0		0	0	3	5	5	3	0	0	0	4	2	0	0	0	0	6	5
KP333	F	5		6				6				5		6		0		7				3			2			1	3				0		3	6		2			0	3		2		1		5
KP334	F		4	5	4	0		3	6	1	0	5	5		3		0		5	0	0	3	5	4	2	0	0		4	0	0	0	1	0	2	5	4				2	3	0	0	0	1	0	5	5
KP440	M	5	5	4	1	0	0	3	0	1	0	5	5	3	1	0	0	2	5	1	0	3	5		0				1		0		0													0	1	5	5
KP441	M	5	3	4	1	0	0	4	5	0	0	5	4	4	1	0	0	5		0	0		5	4				0	2	0	0	0	0	0	1	5	4	0	0		0	2	0	0	0	1	0	5	4
KP442	M		4	4	1		1	5	0	1	0	5		4				5	0	0	0		5					1			0		0	0		4				0	1	0		0		0	0	5	4
KP443	M	4		6		0		5	0	1	0	5	5	5		1			5	0	0		5	4			0	1	4	0	0	0	0	0	2	5	5	2	0	0	1	4	2	0	0	0	0	5	5
KP444	M	5	4	5		0		0		1	0	5	5	5	5	1		0	5	1	0		5	4			0	1	4	0	0	0	0	0	1	5	4			0	1	4	0	0	0	1	0	5	5
KP445	F	5	4	5	3	0	0	1	1	0	0	5	4	5	2	0	0	5	5	0	0	1	5	6	1	0		1	4	2	0	2	0	0	2				0	0	1	4	1			0	0	5	4
KP446	M	4		5		1		5	0	1	0																0					0		0			4						0		0		0	4
KP447	F	4				0		6		1	0	4	4	5	4	0	0	5	5	0	0		5				0		4	0	0	0	0	0		5						4		0	0	0	0	4	4
KP448	F	5	4	5	3	0	3	6	6	0	0	5	3	5		0		6	5	0	0	1	5		0	0	0	0	4		0		0	0	0	5	5	0	0	0		4	4	0	0	0	0	5	4
KP449	F	5	3	5	3	0	1	6	5	0	1	6	3	5		0	2	6	5	0		1	5	4	0	0	0		4	0	0	0	0	0	0	5	4	0	0	0	6	3	0	0	0	0	0	6	3
KP450	M	5		5		0		6	1	0	0	5		5	4	0	0	7		0	0	0	5	4	0	0	0	0	3	0	0	0	0	0	1	5	4	0	0	0	0	4	0	0	0	0	0	5
KP451	F	4	3	5	1	0	0	5		0	0	3		3		0		6		0				4				0		0		0	0	1			4				2		0		0	0	1	4	3
KP452	M	5		1		2		5		0		5		1				5		0	0										0		0														0	5
KP453	M	5		6		0		5		0		5		6		0		5		0		3			0	0		0					0		4			1	0		0					0		5
KP454	M	5		5		0		5		0		5		6		0		5		0		4			1	0		0					0		4			1	0		0					0		5
KP455	M		3		3		0	7	6	0	0	5	4		4		0	7	6	0	0			4		0	0	5		0		0	0	0		5	4		0	0	6	4	0	0	0	0	0	5	4
KP456	F	2	3	5	0	0	0	0	0	0	0		2	4	0		0	0	0	0	0	4		5						4		0	0	0			5						3		0	0	0	2	3
KP457	M	5	5	5	4	1	0	7	1	1	0	5	5	5	3	2		6	0	0	0	1	5	4	0	0	0	2	4	0	0	0	0	0	2	5	4	1	0	0	2	3	0	0	0	0	0	5	5
KP458	F	6		4		0		5				6		4		0		5				1			2	0			4				0		1	5		1	0			3		0		0		6
KP459	F	5								5		6		4		0		4				1	5		2	0			4		0		0		2	5		1	0					0		0		6
KP460	F	6		4		0		4				6		4		0		5				2			2	0			4				0		1	5		1	0			4		0		0		6
KP461	F	5		5		0		4		0		4		4		0		5		0		2	5		1	0			4		0		0		2	5		1	0		3	3		0		0		5
KP462	F	5		5		0		5		0		6		5		0		5		0		2	5		1	0			4		0		0		3	5		1	0		5	4		0		0		6
KP463	M	5		5		0		1		0		5		5		0				0		3	6		3	0		1	2		2		0		3	6		3	0		1	2		3		0		5
KP464	F	5		5				6		1		5		5		1		5		0		3	5		3	0		1	4		0		0		3	6		2	0		1	3		1		0		5
KP465	M	5		5		1		6				6		5				5		0		3	5		2	0		2	4		0		0		3	5		3	0		2	3		0		0		6
KP466	F	4	4	6	2	0	2		5		0	4	3		3				0	0	0	3	5	5	3	0			3	0	0	0	0	0		5								0		1		4	4
KP467	M	4		5		1		5		2		4		5		2		5		2		2	5		0	0		5	4		0		0		2	5		0	0		6	3		0		0		4
KP468	M	5		5		0		7		2		5		5		1		5		2		2	5		0	0		5	4		0		0		2	5		0	0		6	3		0		2		5
KP469	F	5		5		0		5		1		5	5	4		0		5		0	0	2	5	5	1	0	0		4	1	0	0	0	1	2	5	4	1	0	0	5	4	0	0	0	0	0	5	5
KP470	F	5		4		1		5				4		5		1		6		0		2	6		1	0			4		1		0		2	6		0	0		2	4		1		0		5
KP471	F	4		5				5	0	1	0		3		2		0				0	4	6		0	0		0	3			0		0					0	0					0	0	0	4	3
KP472	F	5		5		0		7		0		5		5		0		5		0		2	5		0	0		0	2		0		1		2	5		1	0		2	1		0		0		5
KP473	F	5		4		1		5		1		5		5		0		5		1			5		1	0		0	3		0		0					0	0		1	3				0		5
KP474	F	5	5	5	2	0	0	5		1	0	5	5	5	3		0	4	1	0	0		6	4	0	0		0	2	0	3	0	0	0		5	4			0	0	2	0	0	0	1	1	5	5
KP475	F		3		3		0							4		1			0	1																													3
KP476	F	5		5		0		3		0		5		5		0		4		0		3	4		0	0	0	0	0		0		0		3	4		1	0	0	1	0		0		0		5
KP477	F	5		6		0		7				4		6		0		7		0		3	5		1	0	0	0	4		0		0	0	3	5		1	0		0	3		0		0		5
KP478	M	4		2				4				4				0		5		0		4	4		1	0			0		0		1		4	4		1	0			0		0		0		4
KP480	M	5	4	5	0	0	0	0	0	0	0		4		0		0		0		0							4					1			4	4					0	0	0	0		1	5	4
KP481	F	5	4		3	0	0	7	6	0	0							6		0	0												0														0	5	4
KP482	M			6				7				5						7								0		3					0					1	0		4					0		5
KP483	F	5		6		0		5				5		6				7				3	5		1				4		0		0					1	0			3				0		5
KP484	M	5		5		1		5		0		5		5		0		5		0		3	6		1	0			3		2		0		3	5		2	0		1	3		0		0		5
KP485	M	5		5		1		5		0		5		5		0		5		0		3	5		1	0		1	2		0		0		2	6		1	0			2		3		0		5
KP486	F	5		5		0				0		5		4		0		7		0		3	5		1	0		1	2		0		0		3	4		1	0		1	0		0		0		5
KP487	M	5		5		0		6		0		5		5				5				3	4		1	0		2	0		0		0		3	4		1	0		0	0		0		0		5
KP488	M	4		5		1		7		0		5		5		1		5		0		3	5					1	4		0		0		3	5		2	1			3		0		2		5
KP489	M	5		6				7		0		5		5		4		7		0					2	0		2	3				1		0	5		2	0		1	3		0		1		5
KP490	F	5		5		0		4		2		5		5				4					5		1	0			2		0		5		1	5		0	0		1	3		0		5		5
KP491	F	5		5				4		0		5		5		0		4		0		2	5		0	0			3		0		5			5		1	0			2		0		4		5
KP492	F	4		5		0		7		0		5		5				5		0		3	5		0	0	0	2	3		0		0	0	3	5		1	0	0	2	3		0		0	0	5
KP493	F	5		5		0		7				4		5		0		7		0		3	6		1	0	0	2	3		2		0	1	2	5		0	0		1	3		0		0		5
KP494	F	4	3	5		0		5		0		4	3	5		0	0	6		0			5	4	1	0	0	1	3	0	0	0	0	0	2	5	5	1	0	0	2	2	1	0	0	0	0	4	3
KP495	F	4						6		0			5					5		0		2	5		1		0	2	3		0		3	0	2	5		1	0		1	3		0		2		4	5
KP496	F	5	5	5		0		4	2	0		5	6	4		0		4		0		2	5	4	1	0	0	2	3	0	0	0	3	0	3	5	4	1		0	0	3	0	0	0	3	0	5	6
KP497	M	5	5	5	1	1	0	5		1	1	5	5	5	1	0	0			1	0	2	6	5	1	0	0	1	4	0	1	0	0	0	2		4	1	0	0	3	4	0		0	4	1	5	5
KP498	F	5	5	4		0		4	1	1	0	5	5	4		0		5		1		2	6	4	1	0	0	1	3	0	1	0	2	1		5	4	1	0	0	1	3	0	0	0	2	0	5	5
KP499	F	4	4		1	0	0		1	0	0	5	4	5		0	0	4		0	0		5	4				2	2	0	0	0	0	0		6	4			0		2	0	3	0	0	0	5	4
KP500	F	5	4	6		0		1		0		5	4	6		0		2		1			5		1	0	0	2	4		0		0	0	3	5		2	0	0	2	3		0	0	0	0	5	4
KP501	F	5	4	5		0		2		1	0	5		6		1		5		0		1	5		2	0	0		4		0	0	0	3	1	5		2	0		2	3		0		0	0	5	4
KP502	F	5	4	5	3	0	3	4	0	0	0	5	3	5	4	0	1	6	1	1	0	1		4	1	0	0	2		0		0	0	0	1	6	4	1	0	0	3	2	0	3	0	0	0	5	4
KP503	F	4		5		0				0		4		4		0		1				2	5			0		0	3		0		0		3	5		1	0			3		0		0		4
KP504	F	4		4		0				0		4		5		0		1		0		2	5		1	0		0	3		0		0		3	5		1	0			3		0		0		4
KP505	M	5		5				0				5		5		0		1		0		3	5		1	0		1	3		0		0		3	5		0	0		2	3		0		0		5
KP506	F	5	5	6	1	0		6	3	1	1	5	5	5		1		6	3	1	1	2	6	4	2	0	0	2	4	0	1	0	0	0	2	5	4	1	0	0	3	3	0	0	0	0	1	5	5
KP507	F	5	5	6	1	0		6	3	1	0	5	5	5				6	1	1		2	6	4	1	0	0	1	4	0	1	0	0	0	2	6	4	2	0	0	2	3	0	1	0	0	0	5	5
KP508	M	5	5	5	1		2	5	3	1	0	5	5	5	4	1	2	6	4	1	0		5	4	2	0	0	2	3	0	0	0	0	0	1	6	4	1	0	0	2	3	0	1	0	0	0	5	5
KP509	F	5	5	5	1	0	1	3	1	0	0	5	5	5	2	0	1	5		1	0	2	4	4	2	0	0	2	0	0	0	0	1	0	2	4	4	3	0	0	2	0	0	0	0	0	0	5	5
KP510	M	5		5		0		7		2		5		6		0		7				2	4		2	0	0	4	0		0		1		2	4		2	0	0	2	0		0		1	1	5
KP511	M	5		6		0		6		1		4		6		0		5				3	6		2	0		4	3		1		0					2	0	0	2	3				0		5
KP512	F	5	5	5		0		2		0		5	5	6		0	0	3	0	0			5				0	2	4		0		0	0		5			0	0		4		0		0		5	5
KP513	F	5		5						0		6		5		0		5		0			5					0	4		0					5		1				4		0		0		6
KP514	F	5	4	5	4	0	0	6	6	0	0	5	5	6		0		6	6	1	0	3	6	5	1		0	0	4	3	1	0	0	0		5	6		0	0	0	3	1	0	4		0	5	5
KP515	F	5	5	5				4		1	0	5	5	5	3	1	2	4	5	0	0						0	0	4				0	0		6		1		0	0	3		1		0	0	5	5
KP516	F	5	5	5	4	2		0	0	0	0	4	5	5		1		0	0	0	0	3	5	5	2	0	0	1	4	1	0	0	3	0	4	5		2	0	0	2	3		0		0	0	5	5
KP517	F	4	3	5	5	2	0	0	0	0	0	5	4	5	5	1	0	0	0	0	0	3	5	5	2	0	0	2	4	2	0	0	0	0	4	5		2	0	0	2	4	1	0		1	0	5	4
KP518	M	4	4	5	3	0	0	3	0	0	0	4	4	5	1	0	0		0	0	0	2	5	5	0	0	0	2		2	0	0	0	0		5	4		0	0	2	3	0	0	0	0	0	4	4
KP519	M	4	4	6	4	0	0	4	0	0	0	5	5	5	4	0	0		0	0	0	3	5	5			0	2	4	2	0	0	0	1	3	5	5			0	2	4	2	0	0	0	0	5	5
KP520	F	5		5		0		1				5		4		0		3		0		3	5		1	0		2	2		0		0		3	5		2	0		1	1		0		0		5
KP521	F	5		4		0		3		1		5		4		0		5		0		2	5		1	0		1	2		0		0		3	5		2	0		1	1		0		0		5
KP522	F	5	4	5	1	0		3		2	0	5	5	4	1	0	0	5	5	0	0	2	6			0	0	2	1		3		0	0	3	6	4			0	1	2	0	2	0	0	0	5	5
KP523	M	5	4		1	0	0	3		1	0	5	4	5	1	0	0	5	1	0	0		5	4	0	0	0	5	3	0	0	0	0	3	2	6	4		0	0	4	3	0	0	0	0	0	5	4
KP524	F							4				5		5				3		0		2			0	0		2	3				3		2	6		1	0		2	3		2		3		5
KP525	F
KP526	M	5	5	5	1	0		5		0	0	5	4	6	2	0	0	5		0	0	2	5		1	0		1	3		0		0	0		5		1	0	0	1	2		0		0	0	5	5
KP527	M	5	5	5		0		3		1		5		5		0		4	1	0		1	5		1	0	0		2		0		0	0	2	5	4	1	0	0	2	1	0	0	0	0	0	5	5
KP528	M	5	4	5	3	2	0	6		1	0	5	4	5	4	0	0	6	5	0		0	5	4	0	0	0	0	3	0	0	0	1	0	1	5	4	0	0		2	4	0	0	0	1	0	5	4
KP529	M	5	5	6	4	0	0	6		0	0	5	5	5	4	0	0	5	6	0	0	1	5	4	0	0	0	0	3	0	0	0	0	0	1	5	4	0	0	0	2	3	0	0	0	0	0	5	5
KP530	F	5		6		3		6		0		6		6		2		5		0		4	5		2	0		4	4		0		0			6		2	0		2	4		1		0		6
KP531	F	5		6		2				0		4		6		1		5		0		3	6		2	0	0	2	4		1		0	0	4	6		2	0	0	2	4		1		0	0	5
KP532	M	5		5		0		0		0		5	5	5	3	0	0	0		0	0	3	5		2	0	0		4		0		1	0	3			1	0	0		4				1	0	5	5
KP533	M	5		5		0		5		0		5		5		0		3		0		4	5		2	0	0	2	4		0		1	2	4	5		1		0	1	4		0		2	2	5
KP534	M	5		5		0		4		0		6		4		0		3		0			5						4		0		0		3	5			0			4		0				6
KP535	M	5	5	5	4				0	0		5		5		0				0		2	5		2	0		0	4		0		0		3	5	4	2	0	0	0	3	0	0	0	0		5	5
KP536	M	5		5				3	0	0		5		5		0		4		0		3	5		2	0			4		0		0		3	5	4	2	0	0	0	3	0	0	0	0	0	5
KP537	F	5	4	5		0	0	5		1	0	5	4	5		0	0	5	3	0	0	2	5			0	0	1	1		0		0	0	3	5	4	2	0	0	2	1	0	0	0	0	0	5	4
KP538	M	5	5	5	1	0	0	4	0	0	0	5	5	5	1	0	0		0	0	0	1	5	4	0	0	0	0	4	0	0	0	0	0	2	5		0	0	0	0	3		0	0	0	0	5	5
KP539	M	5	5	6		1		4	5	0		4		5		3		5		1		3	5	4	2	0	0	1	4	0	0	0	0	0	4	6	4	2	0	0	2	3	0	1	0	0	0	5	5
KP540	F	5	4	4		0		3		0	0	5		5		0		2	0	0		2	5	4	0	0	0	1	1	0	0	0	0	0	2		4	1	0	0	1		0	0	0	0	0	5	4
KP541	F	5		5		0		5		0		5		4		0		5		0		2	4	4	1	0	0	2	0	0	0	0	0	0	2	4	4	1	0	0	2	0	0	0	0	0	0	5
KP542	F	4	3	5	1	0	3	3	0	0	0	5	3	4	1		0	2	0	0	0	2	4	4	1	0	0	0	0	0	0	0	0	0	3	4	4	0	0		2	0	0	0	0	0	0	5	3
KP543	M	5	5	5		0		5	0	0	0	6	5	5		1		5		0		1	5	4	1	0	0	2	3	0	0	0	0	0	2	5	4	0	0	0	2	1	0	0	0	0	0	6	5
KP544	M	5		6				5		0		4		6		1		7		0		2	5		1	0		3	4		0		0		3	6		1	0	0	3	3		2		0	0	5
KP545	F	4	4	5		1		4	4	0	0	5	4	6		0	0	4	6	0	0	2	5	4	2	0	0	2	3	0	0	0	0	2	2	6	4	2	0	0	2	2	0	1	0	0	2	5	4
KP546	F	5	5	6		1		6	1	0	0	5	5	5	5	1	0	6	1	0	0	3	6		2	0	0	3	4		1		1	0	3	6	4	2	0	0	3	4	0	1	0	0	1	5	5
KP547	M	4	5	6		0	0	4	2	1	0	5	5	6		0	0	3	1	0	0	1	5	4	2	0	0	2	4	0	0	0	0	0	2	5	4	2	0	0	1	4	0	0	0	0	0	5	5
KP548	M	5		5		0		0				5		5				0				3	5		1	0		0	4		0		0		3			0	0							0		5
KP549	M	5		5		0		1				5		5		0		1				2			1	0		0	4				0		3	5		1	0		0	4		0		0		5
KP550	F	4		5		0				0		4		4		0		5		0		2	5		1	0		2	4		0		0		2	5		1	0		0	3		0		0		4
KP551	F	5		5		0		1		0		5		4		0		5		0		3	5		1	0		2	4		0		0		3	5		1	0		0	3		0		0		5
KP552	M	4	3	6	4	0		1	0	0		4	3	6	3	0	0	0		0	0	1	5	4	1		0	2	3	0	0	0	0	0		5		1	0	0	2	2		0		0	1	4	3
KP553	F
KP554	F																					4			1	0							0		4	5		3	0					0		0
KP555	F	5	5	4	1	0	0	5	0	0	0	5	4	5	2	0	0	4	0	0	0	2	5	4	1	0	0	1	4	0	0	0	0	0	3	5	4	1	0	0	2	3	0	0	0	0	0	5	5
KP556	F	4	4	5	3	0	2	1	0	0	0	4	3	5	4	0		4	5	0	0	1	5	4	0	0	0	1	4	0	0	0	0	0	0	5	4	0	0	0	1	4	0	0	0	0	0	4	4
KP557	M	4	5	5	4	0	0	7	3	0	0	5	5	5	5	0	0	7	3	0	0	2	5	5	1	0	0	2	4	3	0	0	0	0	2	5	4	1	0	0	1	4	0	0	0	1	0	5	5
KP558	M	4	3	5	4	0	0	5		0		4	3	5	4	0		7	6	0	0	1	5	5	2	0	1	4	4	2	0	0	0	0	2	5	5	2	0	1	3	3	2	0	0	0		4	3
KP559	F	4		4		0		7		0		4	3	4		0		7		0		1	5		1	1	0	2	3		0		0		1	5	4	1	0	0	1	3	0	0	0	0	0	4	3
KP560	M	4		5		0		4	3	0		4	4	4	3	1		5	2	0	0	1	5	4	0		0	1	3	0	0	0	0	0	1	5	4	0	0	0	1	3	0	0	0	0	0	4	4
KP561	F	3		5		1		6		0		4		5		1		6		0		2	5		0	0	0	1	3		0		0		3	5		1	0	0	1	4		0		0		4
KP562	F	4	4	5		2		6		0		4	5	5		1		6		0		2	5		0	0	0	0	3		0		0		1	5		1		0	1	3		0		0		4	5
KP563	F	5	5	6		0		6		0		5	5	6		0		6	5	0	0	4	5		3	0	0	1	4		0		0	0	4	5		2	0	0	1	3		0		0	0	5	5
KP564	M	4		5		2		6		1		4		5		0		4		0		3	5		1	0	0	2	3		0		0		2	5	5	1	0	0	3	4	1	0	0	0	0	4
KP565	F	4		6	4	2		7	6	1	0	5	5	6	5	1		7	6	1	0	2	6	4	1	0	0	6	4	0	1	0	3	0	1	5		0	0	0	5	4		0	0	4	0	5	5
KP566	F	4	4	5		1		7	5	1	0	5	5	5		1	1	7		0	0	1	5	4	1	0	0	4	4	0	0	0	0	1	2	5	4	1	0	0	5	4	0	0	0	0	0	5	5
KP567	M	6	4	5	1	0	3	5		0		5		5	1	1		5	1	0	0	1	5	4	1	0	0	2	3	0	0	0	4	0	2	5	4	1	0	0	2	3	0	0	0	3	0	6	4
[truncated: 21 more columns]
